# Supplementary material for: Inertial sensing of water content in tumor spheroids
Source: Sci Adv. 2026 Apr 3;12(14):eaeb1451. doi: 10.1126/sciadv.aeb1451 (PMC13048265; doi:10.1126/sciadv.aeb1451)
Supplement: Supplementary file 2 — Data S1 [file sciadv.aeb1451_data_s1.zip]

Archive with 30 entries (29 files):
- Data S1/
- Data S1/1b.xlsx
- Data S1/1c.xlsx
- Data S1/1d.xlsx
- Data S1/2b.xlsx
- Data S1/2c.xlsx
- Data S1/2d.xlsx
- Data S1/4b.xlsx
- Data S1/4c.xlsx
- Data S1/4d.xlsx
- Data S1/5a-b.xlsx
- Data S1/s1b.xlsx
- Data S1/s1c.xlsx
- Data S1/s2a.xlsx
- Data S1/s2b.xlsx
- Data S1/s2c.xlsx
- Data S1/s3a_d2o.xlsx
- Data S1/s3a_h2o.xlsx
- Data S1/s3a_optiprep.xlsx
- Data S1/s3b-d.xlsx
- Data S1/s4.xlsx
- Data S1/s5a.xlsx
- Data S1/s5b.xlsx
- Data S1/s5c.xlsx
- Data S1/s5d.xlsx
- Data S1/s6a-g.xlsx
- Data S1/s7a.xlsx
- Data S1/s7b.xlsx
- Data S1/s8.xlsx
- Data S1/s9.xlsx
