# Supplementary material for: Inertial sensing of water content in tumor spheroids
Source: Sci Adv. 2026 Apr 3;12(14):eaeb1451. doi: 10.1126/sciadv.aeb1451 (PMC13048265; doi:10.1126/sciadv.aeb1451)
Supplement: Supplementary file 2 — Data S1 [file sciadv.aeb1451_data_s1.zip › Data S1/1b.xlsx]

## Sheet: fig1b
di_um	L_15_mm	L_35_mm	L_55_mm	L_75_mm	L_95_mm		di_um_markedpoint	L_55_mm_markedpoint
0	309.165	132.499	84.3177	61.833	48.8155		600	10.3502
8.08081	285.995	122.569	77.9985	57.1989	45.157
16.1616	265.96	113.983	72.5346	53.192	41.9937
24.2424	248.466	106.485	67.7634	49.6931	39.2314
32.3232	233.058	99.8818	63.5612	46.6115	36.7986
40.404	219.384	94.0218	59.832	43.8768	34.6396
48.4848	207.168	88.7865	56.5005	41.4337	32.7108
56.5657	196.19	84.0813	53.5063	39.2379	30.9773
64.6465	186.269	79.8297	50.8007	37.2538	29.4109
72.7273	177.261	75.9692	48.344	35.4523	27.9886
80.8081	169.046	72.4484	46.1035	33.8093	26.6915
88.8889	161.524	69.2244	44.0519	32.3047	25.5037
96.9697	154.61	66.2614	42.1664	30.922	24.4121
105.051	148.234	63.529	40.4275	29.6468	23.4054
113.131	142.336	61.0013	38.819	28.4673	22.4741
121.212	136.864	58.6562	37.3267	27.3729	21.6102
129.293	131.774	56.4747	35.9385	26.3549	20.8065
137.374	127.028	54.4404	34.6439	25.4055	20.057
145.455	122.591	52.5389	33.4339	24.5182	19.3564
153.535	118.435	50.7577	32.3003	23.6869	18.7002
161.616	114.533	49.0857	31.2363	22.9066	18.0842
169.697	110.864	47.5132	30.2357	22.1728	17.5049
177.778	107.407	46.0317	29.2929	21.4815	16.9591
185.859	104.145	44.6336	28.4032	20.829	16.444
193.939	101.061	43.312	27.5622	20.2123	15.9571
202.02	98.142	42.0609	26.766	19.6284	15.4961
210.101	95.3744	40.8747	26.0112	19.0749	15.0591
218.182	92.747	39.7487	25.2946	18.5494	14.6443
226.263	90.2495	38.6784	24.6135	18.0499	14.2499
234.343	87.8726	37.6597	23.9653	17.5745	13.8746
242.424	85.6079	36.6891	23.3476	17.1216	13.517
250.505	83.4475	35.7632	22.7584	16.6895	13.1759
258.586	81.3846	34.8791	22.1958	16.2769	12.8502
266.667	79.4128	34.0341	21.658	15.8826	12.5389
274.747	77.5262	33.2255	21.1435	15.5052	12.241
282.828	75.7194	32.4512	20.6507	15.1439	11.9557
290.909	73.9875	31.7089	20.1784	14.7975	11.6822
298.99	72.3261	30.9969	19.7253	14.4652	11.4199
307.071	70.7309	30.3132	19.2902	14.1462	11.168
315.152	69.1981	29.6563	18.8722	13.8396	10.926
323.232	67.7242	29.0246	18.4702	13.5448	10.6933
331.313	66.3058	28.4168	18.0834	13.2612	10.4693
339.394	64.9399	27.8314	17.7109	12.988	10.2537
347.475	63.6238	27.2673	17.3519	12.7248	10.0459
355.556	62.3547	26.7234	17.0058	12.4709	9.84547
363.636	61.1302	26.1986	16.6719	12.226	9.65213
371.717	59.948	25.692	16.3495	11.9896	9.46547
379.798	58.806	25.2026	16.038	11.7612	9.28517
387.879	57.7023	24.7296	15.737	11.5405	9.11089
395.96	56.6349	24.2721	15.4459	11.327	8.94235
404.04	55.6021	23.8295	15.1642	11.1204	8.77928
412.121	54.6023	23.401	14.8915	10.9205	8.62142
420.202	53.634	22.986	14.6275	10.7268	8.46852
428.283	52.6957	22.5839	14.3715	10.5391	8.32037
436.364	51.786	22.194	14.1234	10.3572	8.17673
444.444	50.9037	21.8159	13.8828	10.1807	8.03743
452.525	50.0476	21.449	13.6493	10.0095	7.90225
460.606	49.2166	21.0928	13.4227	9.84331	7.77104
468.687	48.4095	20.7469	13.2026	9.6819	7.64361
476.768	47.6255	20.4109	12.9888	9.52509	7.51981
484.848	46.8634	20.0843	12.7809	9.37269	7.39949
492.929	46.1226	19.7668	12.5789	9.22451	7.28251
501.01	45.402	19.458	12.3824	9.0804	7.16873
509.091	44.7009	19.1575	12.1911	8.94017	7.05803
517.172	44.0185	18.8651	12.005	8.8037	6.95029
525.253	43.3541	18.5803	11.8238	8.67082	6.84538
533.333	42.707	18.303	11.6474	8.5414	6.74321
541.414	42.0765	18.0328	11.4754	8.41531	6.64367
549.495	41.4621	17.7695	11.3079	8.29243	6.54665
557.576	40.8632	17.5128	11.1445	8.17263	6.45208
565.657	40.2791	17.2625	10.9852	8.05581	6.35985
573.737	39.7093	17.0183	10.8298	7.94186	6.26989
581.818	39.1534	16.78	10.6782	7.83068	6.18211
589.899	38.6108	16.5475	10.5302	7.72216	6.09644
597.98	38.0811	16.3205	10.3858	7.61622	6.01281
606.061	37.5638	16.0988	10.2447	7.51277	5.93113
614.141	37.0586	15.8823	10.1069	7.41172	5.85136
622.222	36.565	15.6707	9.97226	7.31299	5.77342
630.303	36.0826	15.464	9.8407	7.21651	5.69725
638.384	35.611	15.2619	9.7121	7.1222	5.62279
646.465	35.15	15.0643	9.58636	7.02999	5.55
654.545	34.6991	14.871	9.46339	6.93982	5.4788
662.626	34.2581	14.682	9.34311	6.85161	5.40917
670.707	33.8266	14.4971	9.22542	6.76531	5.34103
678.788	33.4043	14.3161	9.11026	6.68086	5.27436
686.869	32.991	14.139	8.99753	6.59819	5.2091
694.949	32.5863	13.9656	8.88717	6.51726	5.14521
703.03	32.1901	13.7957	8.77911	6.43801	5.08264
711.111	31.802	13.6294	8.67327	6.3604	5.02137
719.192	31.4218	13.4665	8.56959	6.28437	4.96134
727.273	31.0494	13.3069	8.46801	6.20987	4.90253
735.354	30.6843	13.1504	8.36846	6.13687	4.8449
743.434	30.3266	12.9971	8.27088	6.06531	4.78841
751.515	29.9758	12.8468	8.17523	5.99517	4.73303
759.596	29.6319	12.6994	8.08144	5.92639	4.67873
767.677	29.2947	12.5549	7.98946	5.85894	4.62548
775.758	28.9639	12.4131	7.89925	5.79278	4.57325
783.838	28.6394	12.274	7.81075	5.72788	4.52201
791.919	28.321	12.1376	7.72392	5.6642	4.47174
800	28.0086	12.0037	7.6387	5.60172	4.42241
