# Supplementary material for: Inertial sensing of water content in tumor spheroids
Source: Sci Adv. 2026 Apr 3;12(14):eaeb1451. doi: 10.1126/sciadv.aeb1451 (PMC13048265; doi:10.1126/sciadv.aeb1451)
Supplement: Supplementary file 2 — Data S1 [file sciadv.aeb1451_data_s1.zip › Data S1/1c.xlsx]

## Sheet: fig_1c
Freq_kHz	Amplitude_au
10	6.86843e+06
10.02	6.54616e+06
10.04	6.54019e+06
10.06	6.07946e+06
10.08	6.19495e+06
10.1	5.80798e+06
10.12	5.90538e+06
10.14	6.03563e+06
10.16	6.36165e+06
10.18	6.86296e+06
10.2	6.91302e+06
10.22	6.73685e+06
10.24	6.7992e+06
10.26	6.55037e+06
10.28	7.02357e+06
10.3	7.35941e+06
10.32	7.19472e+06
10.34	7.44253e+06
10.36	8.02164e+06
10.38	8.49262e+06
10.4	7.86246e+06
10.42	8.46947e+06
10.44	8.73082e+06
10.46	8.75398e+06
10.48	9.19216e+06
10.5	9.487e+06
10.52	9.77336e+06
10.54	1.0336e+07
10.56	1.08042e+07
10.58	1.15941e+07
10.6	1.12176e+07
10.62	1.22963e+07
10.64	1.2783e+07
10.66	1.35692e+07
10.68	1.36729e+07
10.7	1.41445e+07
10.72	1.56136e+07
10.74	1.63491e+07
10.76	1.73906e+07
10.78	1.83566e+07
10.8	1.98153e+07
10.82	2.12658e+07
10.84	2.2693e+07
10.86	2.43061e+07
10.88	2.59493e+07
10.9	2.70873e+07
10.92	2.70739e+07
10.94	2.70101e+07
10.96	2.58955e+07
10.98	2.35541e+07
11	2.14207e+07
11.02	1.87042e+07
11.04	1.67828e+07
11.06	1.44255e+07
11.08	1.3277e+07
11.1	1.18989e+07
11.12	1.03757e+07
11.14	9.08463e+06
11.16	8.27148e+06
11.18	7.55078e+06
11.2	6.70887e+06
11.22	5.40326e+06
11.24	4.93663e+06
11.26	4.61979e+06
11.28	3.81066e+06
11.3	4.05722e+06
11.32	3.53396e+06
11.34	3.26035e+06
11.36	3.14898e+06
11.38	2.81679e+06
11.4	2.50078e+06
11.42	2.72221e+06
11.44	2.72256e+06
11.46	1.58302e+06
11.48	2.024e+06
11.5	1.98058e+06
11.52	1.93522e+06
11.54	1.90887e+06
11.56	2.02508e+06
11.58	1.77015e+06
11.6	2.07396e+06
11.62	2.24114e+06
11.64	2.23522e+06
11.66	1.83904e+06
11.68	2.03928e+06
11.7	1.72609e+06
11.72	1.84187e+06
11.74	2.48672e+06
11.76	2.3596e+06
11.78	2.37698e+06
11.8	2.22244e+06
11.82	2.66816e+06
11.84	2.40832e+06
11.86	2.5816e+06
11.88	2.43342e+06
11.9	2.22689e+06
11.92	2.80798e+06
11.94	2.57202e+06
11.96	2.75108e+06
11.98	3.10303e+06
12	2.57325e+06
12.02	2.29763e+06
12.04	2.68131e+06
12.06	2.27149e+06
12.08	2.46217e+06
12.1	2.59048e+06
12.12	2.36291e+06
12.14	2.761e+06
12.16	3.28745e+06
12.18	2.63277e+06
12.2	2.85864e+06
12.22	3.3395e+06
12.24	3.17096e+06
12.26	2.91395e+06
12.28	2.90551e+06
12.3	3.3348e+06
12.32	2.93073e+06
12.34	3.64195e+06
12.36	3.15163e+06
12.38	3.20617e+06
12.4	3.18567e+06
12.42	3.4236e+06
12.44	3.67342e+06
12.46	4.15928e+06
12.48	4.34207e+06
12.5	4.66471e+06
12.52	4.14303e+06
12.54	4.46439e+06
12.56	4.71951e+06
12.58	4.71356e+06
12.6	4.24277e+06
12.62	5.08546e+06
12.64	5.46752e+06
12.66	5.23741e+06
12.68	5.23736e+06
12.7	5.29307e+06
12.72	6.07221e+06
12.74	6.11556e+06
12.76	6.27088e+06
12.78	6.36291e+06
12.8	6.45715e+06
12.82	6.00395e+06
12.84	6.96522e+06
12.86	7.51339e+06
12.88	7.68857e+06
12.9	7.49155e+06
12.92	7.66592e+06
12.94	7.8892e+06
12.96	8.16736e+06
12.98	8.58086e+06
13	9.38495e+06
13.02	9.20218e+06
13.04	1.04772e+07
13.06	1.07046e+07
13.08	1.13005e+07
13.1	1.20369e+07
13.12	1.21709e+07
13.14	1.29014e+07
13.16	1.35882e+07
13.18	1.39403e+07
13.2	1.42939e+07
13.22	1.45423e+07
13.24	1.45761e+07
13.26	1.44127e+07
13.28	1.43251e+07
13.3	1.41851e+07
13.32	1.43734e+07
13.34	1.41799e+07
13.36	1.46711e+07
13.38	1.42382e+07
13.4	1.61989e+07
13.42	1.54449e+07
13.44	1.59155e+07
13.46	1.6128e+07
13.48	1.62471e+07
13.5	1.63188e+07
13.52	1.57026e+07
13.54	1.50922e+07
13.56	1.49906e+07
13.58	1.50254e+07
13.6	1.44106e+07
13.62	1.34209e+07
13.64	1.38976e+07
13.66	1.33498e+07
13.68	1.30979e+07
13.7	1.2982e+07
13.72	1.33057e+07
13.74	1.39111e+07
13.76	1.37687e+07
13.78	1.42774e+07
13.8	1.40793e+07
13.82	1.39693e+07
13.84	1.40971e+07
13.86	1.4647e+07
13.88	1.50104e+07
13.9	1.45955e+07
13.92	1.48105e+07
13.94	1.52235e+07
13.96	1.44874e+07
13.98	1.42701e+07
14	1.41102e+07
14.02	1.3527e+07
14.04	1.28424e+07
14.06	1.28718e+07
14.08	1.21169e+07
14.1	1.15189e+07
14.12	1.0823e+07
14.14	9.38902e+06
14.16	9.50996e+06
14.18	9.63085e+06
14.2	9.64741e+06
14.22	8.45523e+06
14.24	7.7501e+06
14.26	5.81069e+06
14.28	4.63812e+06
14.3	3.19662e+06
14.32	2.1648e+06
14.34	1.12759e+06
14.36	917562
14.38	2.24467e+06
14.4	2.71898e+06
14.42	4.8263e+06
14.44	5.44889e+06
14.46	6.78065e+06
14.48	7.42425e+06
14.5	7.81371e+06
14.52	9.02695e+06
14.54	9.72475e+06
14.56	1.10787e+07
14.58	1.15467e+07
14.6	1.21689e+07
14.62	1.27268e+07
14.64	1.30159e+07
14.66	1.29389e+07
14.68	1.36669e+07
14.7	1.41136e+07
14.72	1.47266e+07
14.74	1.51506e+07
14.76	1.47436e+07
14.78	1.45028e+07
14.8	1.55905e+07
14.82	1.51603e+07
14.84	1.43703e+07
14.86	1.48727e+07
14.88	1.49089e+07
14.9	1.50863e+07
14.92	1.52518e+07
14.94	1.47142e+07
14.96	1.52329e+07
14.98	1.45348e+07
15	1.5165e+07
15.02	1.50814e+07
15.04	1.47265e+07
15.06	1.5649e+07
15.08	1.52869e+07
15.1	1.50384e+07
15.12	1.51405e+07
15.14	1.54792e+07
15.16	1.49463e+07
15.18	1.55491e+07
15.2	1.61199e+07
15.22	1.55322e+07
15.24	1.51737e+07
15.26	1.50109e+07
15.28	1.48438e+07
15.3	1.50545e+07
15.32	1.48573e+07
15.34	1.55787e+07
15.36	1.5526e+07
15.38	1.59723e+07
15.4	1.57934e+07
15.42	1.61715e+07
15.44	1.70963e+07
15.46	1.73453e+07
15.48	1.75225e+07
15.5	1.78479e+07
15.52	1.79047e+07
15.54	1.81399e+07
15.56	1.81017e+07
15.58	1.87018e+07
15.6	1.8214e+07
15.62	1.86807e+07
15.64	1.82366e+07
15.66	1.77835e+07
15.68	1.84993e+07
15.7	1.84574e+07
15.72	1.90695e+07
15.74	1.89207e+07
15.76	1.93717e+07
15.78	1.92013e+07
15.8	1.93208e+07
15.82	1.9156e+07
15.84	1.90765e+07
15.86	1.89154e+07
15.88	1.84717e+07
15.9	1.83679e+07
15.92	1.78249e+07
15.94	1.70189e+07
15.96	1.6323e+07
15.98	1.59074e+07
16	1.51359e+07
16.02	1.41467e+07
16.04	1.36955e+07
16.06	1.37807e+07
16.08	1.41729e+07
16.1	1.56088e+07
16.12	1.71716e+07
16.14	1.95588e+07
16.16	2.20236e+07
16.18	2.60387e+07
16.2	3.04692e+07
16.22	3.54573e+07
16.24	4.18823e+07
16.26	4.88495e+07
16.28	5.64026e+07
16.3	6.43164e+07
16.32	7.35928e+07
16.34	8.22443e+07
16.36	9.04052e+07
16.38	9.60101e+07
16.4	9.99361e+07
16.42	1.00759e+08
16.44	9.87478e+07
16.46	9.50918e+07
16.48	9.01088e+07
16.5	8.40811e+07
16.52	7.84588e+07
16.54	7.32371e+07
16.56	6.81624e+07
16.58	6.35948e+07
16.6	5.97691e+07
16.62	5.62965e+07
16.64	5.32908e+07
16.66	5.05789e+07
16.68	4.86165e+07
16.7	4.66187e+07
16.72	4.51356e+07
16.74	4.35661e+07
16.76	4.17709e+07
16.78	4.06206e+07
16.8	3.93423e+07
16.82	3.85673e+07
16.84	3.72941e+07
16.86	3.71101e+07
16.88	3.61395e+07
16.9	3.53911e+07
16.92	3.55791e+07
16.94	3.49053e+07
16.96	3.41036e+07
16.98	3.36079e+07
17	3.30537e+07
17.02	3.2596e+07
17.04	3.27642e+07
17.06	3.28339e+07
17.08	3.20959e+07
17.1	3.18276e+07
17.12	3.23537e+07
17.14	3.2305e+07
17.16	3.20729e+07
17.18	3.17779e+07
17.2	3.22712e+07
17.22	3.19134e+07
17.24	3.26199e+07
17.26	3.21713e+07
17.28	3.25191e+07
17.3	3.22144e+07
17.32	3.2301e+07
17.34	3.27109e+07
17.36	3.23875e+07
17.38	3.28492e+07
17.4	3.28634e+07
17.42	3.26244e+07
17.44	3.19508e+07
17.46	3.19336e+07
17.48	3.22106e+07
17.5	3.16963e+07
17.52	3.23099e+07
17.54	3.27602e+07
17.56	3.2958e+07
17.58	3.29672e+07
17.6	3.3039e+07
17.62	3.33383e+07
17.64	3.32526e+07
17.66	3.37104e+07
17.68	3.39274e+07
17.7	3.33328e+07
17.72	3.35617e+07
17.74	3.37748e+07
17.76	3.38215e+07
17.78	3.39598e+07
17.8	3.45394e+07
17.82	3.42659e+07
17.84	3.47853e+07
17.86	3.48875e+07
17.88	3.52797e+07
17.9	3.57705e+07
17.92	3.65338e+07
17.94	3.64143e+07
17.96	3.66685e+07
17.98	3.69968e+07
18	3.69359e+07
18.02	3.66554e+07
18.04	3.75887e+07
18.06	3.80735e+07
18.08	3.83206e+07
18.1	3.83831e+07
18.12	3.78264e+07
18.14	3.83002e+07
18.16	3.84119e+07
18.18	3.9377e+07
18.2	3.89057e+07
18.22	4.02045e+07
18.24	4.05452e+07
18.26	4.11067e+07
18.28	4.15426e+07
18.3	4.21892e+07
18.32	4.24328e+07
18.34	4.27853e+07
18.36	4.34319e+07
18.38	4.37075e+07
18.4	4.44784e+07
18.42	4.47448e+07
18.44	4.55821e+07
18.46	4.525e+07
18.48	4.53389e+07
18.5	4.56954e+07
18.52	4.57003e+07
18.54	4.61197e+07
18.56	4.60831e+07
18.58	4.59573e+07
18.6	4.55988e+07
18.62	4.62493e+07
18.64	4.59213e+07
18.66	4.68886e+07
18.68	4.65554e+07
18.7	4.62018e+07
18.72	4.54424e+07
18.74	4.56772e+07
18.76	4.57399e+07
18.78	4.53656e+07
18.8	4.56812e+07
18.82	4.50405e+07
18.84	4.53277e+07
18.86	4.51734e+07
18.88	4.49072e+07
18.9	4.458e+07
18.92	4.43735e+07
18.94	4.34705e+07
18.96	4.28844e+07
18.98	4.24698e+07
19	4.17353e+07
19.02	4.15949e+07
19.04	4.10363e+07
19.06	4.01219e+07
19.08	3.95119e+07
19.1	3.85193e+07
19.12	3.8165e+07
19.14	3.81809e+07
19.16	3.72094e+07
19.18	3.69659e+07
19.2	3.62772e+07
19.22	3.58639e+07
19.24	3.58576e+07
19.26	3.49899e+07
19.28	3.51277e+07
19.3	3.50804e+07
19.32	3.47784e+07
19.34	3.49161e+07
19.36	3.49036e+07
19.38	3.52136e+07
19.4	3.56494e+07
19.42	3.61624e+07
19.44	3.59746e+07
19.46	3.69324e+07
19.48	3.73699e+07
19.5	3.75317e+07
19.52	3.84679e+07
19.54	3.91309e+07
19.56	3.95136e+07
19.58	4.02045e+07
19.6	4.12154e+07
19.62	4.19924e+07
19.64	4.16547e+07
19.66	4.29534e+07
19.68	4.34354e+07
19.7	4.42952e+07
19.72	4.50272e+07
19.74	4.46439e+07
19.76	4.58973e+07
19.78	4.63777e+07
19.8	4.69682e+07
19.82	4.75809e+07
19.84	4.69432e+07
19.86	4.75569e+07
19.88	4.716e+07
19.9	4.7138e+07
19.92	4.75433e+07
19.94	4.78022e+07
19.96	4.79151e+07
19.98	4.86967e+07
20	4.87447e+07
20.02	4.84784e+07
20.04	4.87434e+07
20.06	4.85e+07
20.08	4.87609e+07
20.1	4.86364e+07
20.12	4.86174e+07
20.14	4.84015e+07
20.16	4.95469e+07
20.18	4.98079e+07
20.2	5.016e+07
20.22	5.02171e+07
20.24	5.07212e+07
20.26	5.1119e+07
20.28	5.15657e+07
20.3	5.15901e+07
20.32	5.27485e+07
20.34	5.28172e+07
20.36	5.37527e+07
20.38	5.31697e+07
20.4	5.42723e+07
20.42	5.40587e+07
20.44	5.48437e+07
20.46	5.4659e+07
20.48	5.52234e+07
20.5	5.58099e+07
20.52	5.56792e+07
20.54	5.63923e+07
20.56	5.70596e+07
20.58	5.70798e+07
20.6	5.78178e+07
20.62	5.81849e+07
20.64	5.85605e+07
20.66	5.98945e+07
20.68	6.05317e+07
20.7	6.1941e+07
20.72	6.30258e+07
20.74	6.42679e+07
20.76	6.4844e+07
20.78	6.57383e+07
20.8	6.64974e+07
20.82	6.82309e+07
20.84	7.08642e+07
20.86	7.23649e+07
20.88	7.29997e+07
20.9	7.5404e+07
20.92	7.64209e+07
20.94	7.90935e+07
20.96	8.10334e+07
20.98	8.18369e+07
21	8.40341e+07
21.02	8.69012e+07
21.04	8.93927e+07
21.06	9.11636e+07
21.08	9.29994e+07
21.1	9.38912e+07
21.12	9.56222e+07
21.14	9.86759e+07
21.16	9.99357e+07
21.18	1.01604e+08
21.2	1.03376e+08
21.22	1.05012e+08
21.24	1.06756e+08
21.26	1.07915e+08
21.28	1.09795e+08
21.3	1.11349e+08
21.32	1.12542e+08
21.34	1.12476e+08
21.36	1.11961e+08
21.38	1.10965e+08
21.4	1.1143e+08
21.42	1.11695e+08
21.44	1.12659e+08
21.46	1.11818e+08
21.48	1.11692e+08
21.5	1.11038e+08
21.52	1.09195e+08
21.54	1.07755e+08
21.56	1.05399e+08
21.58	1.03187e+08
21.6	1.01338e+08
21.62	9.85148e+07
21.64	9.59185e+07
21.66	9.33043e+07
21.68	9.12782e+07
21.7	8.80254e+07
21.72	8.51759e+07
21.74	8.30033e+07
21.76	8.10828e+07
21.78	7.87268e+07
21.8	7.69221e+07
21.82	7.57837e+07
21.84	7.45507e+07
21.86	7.4755e+07
21.88	7.47195e+07
21.9	7.5547e+07
21.92	7.66509e+07
21.94	7.81862e+07
21.96	7.97511e+07
21.98	8.16524e+07
22	8.41885e+07
22.02	8.59611e+07
22.04	8.9039e+07
22.06	9.25929e+07
22.08	9.49896e+07
22.1	9.82596e+07
22.12	1.02016e+08
22.14	1.06185e+08
22.16	1.10377e+08
22.18	1.15032e+08
22.2	1.1945e+08
22.22	1.24159e+08
22.24	1.28782e+08
22.26	1.33667e+08
22.28	1.40081e+08
22.3	1.45709e+08
22.32	1.51651e+08
22.34	1.5753e+08
22.36	1.65807e+08
22.38	1.73553e+08
22.4	1.8258e+08
22.42	1.92397e+08
22.44	2.04283e+08
22.46	2.17278e+08
22.48	2.31493e+08
22.5	2.48447e+08
22.52	2.66504e+08
22.54	2.86872e+08
22.56	3.09976e+08
22.58	3.35492e+08
22.6	3.62382e+08
22.62	3.89778e+08
22.64	4.17294e+08
22.66	4.39287e+08
22.68	4.54303e+08
22.7	4.58849e+08
22.72	4.49878e+08
22.74	4.33235e+08
22.76	4.08443e+08
22.78	3.79481e+08
22.8	3.4942e+08
22.82	3.21333e+08
22.84	2.95286e+08
22.86	2.70986e+08
22.88	2.50314e+08
22.9	2.30942e+08
22.92	2.13847e+08
22.94	1.98274e+08
22.96	1.85147e+08
22.98	1.7338e+08
23	1.6254e+08
23.02	1.52116e+08
23.04	1.4347e+08
23.06	1.3444e+08
23.08	1.26085e+08
23.1	1.20048e+08
23.12	1.13371e+08
23.14	1.07632e+08
23.16	1.01609e+08
23.18	9.5859e+07
23.2	9.03692e+07
23.22	8.63725e+07
23.24	8.22216e+07
23.26	7.82407e+07
23.28	7.41876e+07
23.3	7.0808e+07
23.32	6.64398e+07
23.34	6.41189e+07
23.36	6.02067e+07
23.38	5.8383e+07
23.4	5.56102e+07
23.42	5.33692e+07
23.44	5.08797e+07
23.46	4.9072e+07
23.48	4.81209e+07
23.5	4.65469e+07
23.52	4.56137e+07
23.54	4.43033e+07
23.56	4.28459e+07
23.58	4.23365e+07
23.6	4.18304e+07
23.62	4.12115e+07
23.64	4.04312e+07
23.66	3.95235e+07
23.68	3.93985e+07
23.7	3.89694e+07
23.72	3.91534e+07
23.74	3.73275e+07
23.76	3.67727e+07
23.78	3.70204e+07
23.8	3.68064e+07
23.82	3.61834e+07
23.84	3.49314e+07
23.86	3.37498e+07
23.88	3.2398e+07
23.9	3.19868e+07
23.92	3.06253e+07
23.94	3.00504e+07
23.96	3.00062e+07
23.98	2.90254e+07
24	2.89664e+07
24.02	2.87383e+07
24.04	2.82197e+07
24.06	2.8187e+07
24.08	2.8579e+07
24.1	2.94914e+07
24.12	2.94698e+07
24.14	2.95936e+07
24.16	3.0171e+07
24.18	3.09857e+07
24.2	3.21703e+07
24.22	3.24738e+07
24.24	3.30944e+07
24.26	3.33365e+07
24.28	3.46794e+07
24.3	3.5153e+07
24.32	3.61571e+07
24.34	3.68953e+07
24.36	3.75643e+07
24.38	3.86855e+07
24.4	3.91864e+07
24.42	3.97389e+07
24.44	4.0334e+07
24.46	4.11075e+07
24.48	4.25097e+07
24.5	4.33374e+07
24.52	4.40714e+07
24.54	4.44806e+07
24.56	4.52043e+07
24.58	4.50344e+07
24.6	4.55752e+07
24.62	4.54394e+07
24.64	4.64604e+07
24.66	4.77162e+07
24.68	4.74792e+07
24.7	4.90572e+07
24.72	5.01302e+07
24.74	5.11991e+07
24.76	5.20805e+07
24.78	5.26992e+07
24.8	5.30498e+07
24.82	5.41256e+07
24.84	5.67064e+07
24.86	5.71518e+07
24.88	5.86238e+07
24.9	5.93509e+07
24.92	6.05251e+07
24.94	6.25089e+07
24.96	6.32887e+07
24.98	6.46088e+07
25	6.61869e+07
25.02	6.6674e+07
25.04	6.85352e+07
25.06	6.97027e+07
25.08	7.11078e+07
25.1	7.23915e+07
25.12	7.27865e+07
25.14	7.32438e+07
25.16	7.39517e+07
25.18	7.40531e+07
25.2	7.36717e+07
25.22	7.42931e+07
25.24	7.43283e+07
25.26	7.43076e+07
25.28	7.42638e+07
25.3	7.45899e+07
25.32	7.40711e+07
25.34	7.37839e+07
25.36	7.47056e+07
25.38	7.38656e+07
25.4	7.29307e+07
25.42	7.32423e+07
25.44	7.37493e+07
25.46	7.35948e+07
25.48	7.43245e+07
25.5	7.6055e+07
25.52	7.66574e+07
25.54	7.70633e+07
25.56	7.61655e+07
25.58	7.67695e+07
25.6	7.85437e+07
25.62	7.92432e+07
25.64	7.95888e+07
25.66	7.88822e+07
25.68	7.86284e+07
25.7	7.83832e+07
25.72	7.79247e+07
25.74	7.80624e+07
25.76	7.80337e+07
25.78	7.78892e+07
25.8	7.78229e+07
25.82	7.78276e+07
25.84	7.80536e+07
25.86	7.84495e+07
25.88	8.02031e+07
25.9	8.2604e+07
25.92	8.4298e+07
25.94	8.6125e+07
25.96	8.93895e+07
25.98	9.5087e+07
26	9.8472e+07
26.02	1.01182e+08
26.04	1.04974e+08
26.06	1.08651e+08
26.08	1.10241e+08
26.1	1.11069e+08
26.12	1.10806e+08
26.14	1.1329e+08
26.16	1.16285e+08
26.18	1.18943e+08
26.2	1.20314e+08
26.22	1.24714e+08
26.24	1.30995e+08
26.26	1.35367e+08
26.28	1.38939e+08
26.3	1.40194e+08
26.32	1.41757e+08
26.34	1.44937e+08
26.36	1.46265e+08
26.38	1.50146e+08
26.4	1.52578e+08
26.42	1.54971e+08
26.44	1.57986e+08
26.46	1.60806e+08
26.48	1.63076e+08
26.5	1.65785e+08
26.52	1.68076e+08
26.54	1.69843e+08
26.56	1.70755e+08
26.58	1.71119e+08
26.6	1.71347e+08
26.62	1.72605e+08
26.64	1.72437e+08
26.66	1.72474e+08
26.68	1.7177e+08
26.7	1.717e+08
26.72	1.71119e+08
26.74	1.70672e+08
26.76	1.70309e+08
26.78	1.69952e+08
26.8	1.68733e+08
26.82	1.67807e+08
26.84	1.67318e+08
26.86	1.66438e+08
26.88	1.66437e+08
26.9	1.66007e+08
26.92	1.66478e+08
26.94	1.67217e+08
26.96	1.65259e+08
26.98	1.65506e+08
27	1.65907e+08
27.02	1.66824e+08
27.04	1.66636e+08
27.06	1.65813e+08
27.08	1.6546e+08
27.1	1.65937e+08
27.12	1.6526e+08
27.14	1.63451e+08
27.16	1.63768e+08
27.18	1.62866e+08
27.2	1.61985e+08
27.22	1.62422e+08
27.24	1.61965e+08
27.26	1.60603e+08
27.28	1.59755e+08
27.3	1.57311e+08
27.32	1.55647e+08
27.34	1.54066e+08
27.36	1.51287e+08
27.38	1.49963e+08
27.4	1.4869e+08
27.42	1.47088e+08
27.44	1.45832e+08
27.46	1.43515e+08
27.48	1.41768e+08
27.5	1.40416e+08
27.52	1.38276e+08
27.54	1.36812e+08
27.56	1.33897e+08
27.58	1.32314e+08
27.6	1.30689e+08
27.62	1.28814e+08
27.64	1.26508e+08
27.66	1.24377e+08
27.68	1.22423e+08
27.7	1.20557e+08
27.72	1.18047e+08
27.74	1.15987e+08
27.76	1.1324e+08
27.78	1.10564e+08
27.8	1.08439e+08
27.82	1.06387e+08
27.84	1.03724e+08
27.86	1.01065e+08
27.88	9.84967e+07
27.9	9.64124e+07
27.92	9.38452e+07
27.94	8.99712e+07
27.96	8.66933e+07
27.98	8.3721e+07
28	8.12112e+07
28.02	8.02504e+07
28.04	7.89641e+07
28.06	7.89915e+07
28.08	7.81305e+07
28.1	7.74058e+07
28.12	7.67434e+07
28.14	7.66278e+07
28.16	7.67296e+07
28.18	7.70937e+07
28.2	7.72231e+07
28.22	7.78237e+07
28.24	7.97083e+07
28.26	8.16013e+07
28.28	8.31031e+07
28.3	8.50635e+07
28.32	8.67422e+07
28.34	8.87887e+07
28.36	9.13807e+07
28.38	9.31273e+07
28.4	9.53938e+07
28.42	9.81742e+07
28.44	1.00767e+08
28.46	1.03364e+08
28.48	1.0682e+08
28.5	1.10167e+08
28.52	1.12965e+08
28.54	1.15832e+08
28.56	1.18722e+08
28.58	1.22497e+08
28.6	1.25487e+08
28.62	1.28168e+08
28.64	1.32136e+08
28.66	1.35611e+08
28.68	1.3841e+08
28.7	1.42047e+08
28.72	1.45219e+08
28.74	1.49163e+08
28.76	1.52951e+08
28.78	1.56521e+08
28.8	1.6107e+08
28.82	1.6492e+08
28.84	1.69153e+08
28.86	1.72607e+08
28.88	1.77572e+08
28.9	1.81654e+08
28.92	1.86291e+08
28.94	1.91464e+08
28.96	1.95594e+08
28.98	2.00758e+08
29	2.06145e+08
29.02	2.12098e+08
29.04	2.17714e+08
29.06	2.24299e+08
29.08	2.30682e+08
29.1	2.37381e+08
29.12	2.44874e+08
29.14	2.52951e+08
29.16	2.61663e+08
29.18	2.7094e+08
29.2	2.81144e+08
29.22	2.91265e+08
29.24	3.01981e+08
29.26	3.13988e+08
29.28	3.26063e+08
29.3	3.40632e+08
29.32	3.55216e+08
29.34	3.71562e+08
29.36	3.87383e+08
29.38	4.04444e+08
29.4	4.23253e+08
29.42	4.41822e+08
29.44	4.61494e+08
29.46	4.81889e+08
29.48	5.03569e+08
29.5	5.26737e+08
29.52	5.51827e+08
29.54	5.77445e+08
29.56	6.06558e+08
29.58	6.36423e+08
29.6	6.69281e+08
29.62	7.05965e+08
29.64	7.46517e+08
29.66	7.92112e+08
29.68	8.41977e+08
29.7	8.95667e+08
29.72	9.51584e+08
29.74	1.01005e+09
29.76	1.06488e+09
29.78	1.11251e+09
29.8	1.14924e+09
29.82	1.17724e+09
29.84	1.19869e+09
29.86	1.21522e+09
29.88	1.22777e+09
29.9	1.23605e+09
29.92	1.24191e+09
29.94	1.24483e+09
29.96	1.24528e+09
29.98	1.2434e+09
30	1.23843e+09
30.02	1.23193e+09
30.04	1.2223e+09
30.06	1.21014e+09
30.08	1.19533e+09
30.1	1.17738e+09
30.12	1.15341e+09
30.14	1.12588e+09
30.16	1.08865e+09
30.18	1.04207e+09
30.2	9.91517e+08
30.22	9.38977e+08
30.24	8.87538e+08
30.26	8.40099e+08
30.28	7.94573e+08
30.3	7.49862e+08
30.32	7.05433e+08
30.34	6.62378e+08
30.36	6.20885e+08
30.38	5.82519e+08
30.4	5.44308e+08
30.42	5.09079e+08
30.44	4.75968e+08
30.46	4.44753e+08
30.48	4.16057e+08
30.5	3.90973e+08
30.52	3.68593e+08
30.54	3.51021e+08
30.56	3.37379e+08
30.58	3.28979e+08
30.6	3.25054e+08
30.62	3.23583e+08
30.64	3.21781e+08
30.66	3.24604e+08
30.68	3.30561e+08
30.7	3.39667e+08
30.72	3.50739e+08
30.74	3.62914e+08
30.76	3.77753e+08
30.78	3.92592e+08
30.8	4.09316e+08
30.82	4.2474e+08
30.84	4.38916e+08
30.86	4.51462e+08
30.88	4.6394e+08
30.9	4.75965e+08
30.92	4.8789e+08
30.94	5.00688e+08
30.96	5.1069e+08
30.98	5.20925e+08
31	5.27877e+08
31.02	5.3405e+08
31.04	5.38719e+08
31.06	5.44155e+08
31.08	5.48839e+08
31.1	5.51078e+08
31.12	5.52276e+08
31.14	5.5334e+08
31.16	5.55218e+08
31.18	5.56267e+08
31.2	5.56197e+08
31.22	5.5543e+08
31.24	5.55085e+08
31.26	5.53466e+08
31.28	5.52773e+08
31.3	5.50677e+08
31.32	5.49488e+08
31.34	5.48073e+08
31.36	5.46628e+08
31.38	5.45521e+08
31.4	5.44082e+08
31.42	5.4265e+08
31.44	5.42224e+08
31.46	5.41749e+08
31.48	5.41343e+08
31.5	5.4118e+08
31.52	5.42901e+08
31.54	5.43705e+08
31.56	5.45729e+08
31.58	5.48344e+08
31.6	5.52228e+08
31.62	5.55134e+08
31.64	5.59385e+08
31.66	5.63844e+08
31.68	5.67955e+08
31.7	5.73582e+08
31.72	5.79735e+08
31.74	5.86008e+08
31.76	5.9218e+08
31.78	5.95551e+08
31.8	5.97909e+08
31.82	6.02344e+08
31.84	6.07477e+08
31.86	6.13198e+08
31.88	6.18358e+08
31.9	6.21441e+08
31.92	6.24714e+08
31.94	6.27332e+08
31.96	6.29561e+08
31.98	6.32581e+08
32	6.34051e+08
32.02	6.35749e+08
32.04	6.37156e+08
32.06	6.3834e+08
32.08	6.3933e+08
32.1	6.39997e+08
32.12	6.39963e+08
32.14	6.40648e+08
32.16	6.41266e+08
32.18	6.41068e+08
32.2	6.40792e+08
32.22	6.40599e+08
32.24	6.39697e+08
32.26	6.38678e+08
32.28	6.37569e+08
32.3	6.36316e+08
32.32	6.34838e+08
32.34	6.33929e+08
32.36	6.32026e+08
32.38	6.30523e+08
32.4	6.29727e+08
32.42	6.2809e+08
32.44	6.26383e+08
32.46	6.2562e+08
32.48	6.24443e+08
32.5	6.23612e+08
32.52	6.22921e+08
32.54	6.21401e+08
32.56	6.21255e+08
32.58	6.20196e+08
32.6	6.20233e+08
32.62	6.19231e+08
32.64	6.19297e+08
32.66	6.17867e+08
32.68	6.17062e+08
32.7	6.15437e+08
32.72	6.1469e+08
32.74	6.13034e+08
32.76	6.10632e+08
32.78	6.08153e+08
32.8	6.05986e+08
32.82	6.02584e+08
32.84	5.99095e+08
32.86	5.94978e+08
32.88	5.91939e+08
32.9	5.87936e+08
32.92	5.83363e+08
32.94	5.78772e+08
32.96	5.74077e+08
32.98	5.68827e+08
33	5.63147e+08
33.02	5.59022e+08
33.04	5.55476e+08
33.06	5.52608e+08
33.08	5.49837e+08
33.1	5.4607e+08
33.12	5.42523e+08
33.14	5.38649e+08
33.16	5.34816e+08
33.18	5.31246e+08
33.2	5.27651e+08
33.22	5.24249e+08
33.24	5.20773e+08
33.26	5.16598e+08
33.28	5.12464e+08
33.3	5.07952e+08
33.32	5.03776e+08
33.34	4.99122e+08
33.36	4.93822e+08
33.38	4.87108e+08
33.4	4.79626e+08
33.42	4.70779e+08
33.44	4.60873e+08
33.46	4.51272e+08
33.48	4.38841e+08
33.5	4.2664e+08
33.52	4.15862e+08
33.54	4.18952e+08
33.56	4.26336e+08
33.58	4.18785e+08
33.6	4.08837e+08
33.62	3.98366e+08
33.64	3.86868e+08
33.66	3.77378e+08
33.68	3.68176e+08
33.7	3.60651e+08
33.72	3.53253e+08
33.74	3.4486e+08
33.76	3.33446e+08
33.78	3.21598e+08
33.8	3.0827e+08
33.82	2.94359e+08
33.84	2.82205e+08
33.86	2.71985e+08
33.88	2.65296e+08
33.9	2.60158e+08
33.92	2.56667e+08
33.94	2.54806e+08
33.96	2.52929e+08
33.98	2.51294e+08
34	2.49948e+08
34.02	2.48177e+08
34.04	2.4663e+08
34.06	2.44317e+08
34.08	2.4127e+08
34.1	2.38221e+08
34.12	2.3426e+08
34.14	2.29525e+08
34.16	2.23671e+08
34.18	2.17026e+08
34.2	2.08518e+08
34.22	1.99784e+08
34.24	1.89018e+08
34.26	1.78051e+08
34.28	1.66416e+08
34.3	1.54729e+08
34.32	1.43118e+08
34.34	1.35572e+08
34.36	1.31086e+08
34.38	1.22928e+08
34.4	1.14635e+08
34.42	1.12535e+08
34.44	1.15737e+08
34.46	1.21628e+08
34.48	1.2895e+08
34.5	1.37014e+08
34.52	1.45527e+08
34.54	1.53137e+08
34.56	1.61666e+08
34.58	1.69566e+08
34.6	1.76171e+08
34.62	1.83378e+08
34.64	1.92301e+08
34.66	2.0257e+08
34.68	2.11745e+08
34.7	2.22024e+08
34.72	2.31536e+08
34.74	2.39726e+08
34.76	2.46042e+08
34.78	2.48485e+08
34.8	2.49871e+08
34.82	2.51498e+08
34.84	2.5554e+08
34.86	2.61802e+08
34.88	2.69063e+08
34.9	2.77091e+08
34.92	2.86673e+08
34.94	2.95961e+08
34.96	3.05196e+08
34.98	3.16074e+08
35	3.27022e+08
