# Supplementary material for: Inertial sensing of water content in tumor spheroids
Source: Sci Adv. 2026 Apr 3;12(14):eaeb1451. doi: 10.1126/sciadv.aeb1451 (PMC13048265; doi:10.1126/sciadv.aeb1451)
Supplement: Supplementary file 2 — Data S1 [file sciadv.aeb1451_data_s1.zip › Data S1/1d.xlsx]

## Sheet: fig_1d
tau_s_5th-mode	5th-mode	tau_s_6th-mode	6th-mode	tau_s_7th-mode	7th-mode
0.01024	1.36373	0.01024	1.0579	0.01024	0.592656
0.02048	1.23404	0.02048	1.23288	0.02048	0.611507
0.04096	1.19444	0.04096	1.62208	0.04096	0.623499
0.08192	1.09956	0.08192	2.22605	0.08192	0.582826
0.16384	0.93326	0.16384	3.08649	0.16384	0.535297
0.32768	0.824361	0.32768	4.35024	0.32768	0.617517
0.65536	0.950523	0.65536	6.56339	0.65536	0.952588
1.31072	1.43192	1.31072	10.7225	1.31072	1.60161
2.62144	2.36382	2.62144	17.4122	2.62144	2.66358
5.24288	3.87577	5.24288	25.8723	5.24288	4.21329
10.4858	5.60394	10.4858	36.1382	10.4858	6.58596
20.9715	7.11175	20.9715	47.7739	20.9715	10.461
41.943	8.15732	41.943	62.2414	41.943	16.6805
83.8861	23.6307	83.8861	170.084	83.8861	46.126
167.772	54.777	167.772	239.545	167.772	68.2431
335.544	172.666	335.544	285.437	335.544	126.089
671.089	527.94	671.089	276.932	671.089	273.019
