# Supplementary material for: Inertial sensing of water content in tumor spheroids
Source: Sci Adv. 2026 Apr 3;12(14):eaeb1451. doi: 10.1126/sciadv.aeb1451 (PMC13048265; doi:10.1126/sciadv.aeb1451)
Supplement: Supplementary file 2 — Data S1 [file sciadv.aeb1451_data_s1.zip › Data S1/2b.xlsx]

## Sheet: 2b
400um diameter beads_um	500um diameter beads_um			NIST data mean	NIST data stdev
414.585	519.461		400um beads	397.3	14.5
406.466	519.461		500um beads	500.7	26.5
389.744	511.712
403.058	472.201
400.854	491.955
407.193	479.901
404.31	461.237
385.028	493.638
384.491	477.615
374.782	481.897
407.327	529.665
367.665	501.882
376.971	473.332
409.432	472.805
396.979	487.413
414.072	540.528
391.272	491.963
387.018	512.172
387.265	451.613
405.861	490.15
406.347	510.389
389.73	520.906
387.859	502.806
385.196	529.462
374.444	539.189
407.688	467.597
406.976	456.863
404.637	459.65
382.84	534.053
403.949	522.094
412.636	454.879
405.037	477.164
400.624	520.559
399.042	521.792
419.834	504.706
411.465	472.109
377.344	475.211
403.419	496.574
401.521	495.265
401.7	457.088
394.107	497.469
388.083	508.655
401.907	502.867
389.112	529.791
412.774	464.171
412.711	496.873
421.124	462.468
400.074	521.595
408.325	493.584
396.162	455.361
404.349	493.625
387.998	503.001
421.688	486.277
374.64	527.302
385.482	507.966
395.093	510.591
363.877	516.662
424.585	528.784
405.994	458.332
	482.563
	539.314
	466.675
	479.826
	534.794
	493.147
	530.627
	526.086
	465.792
	519.32
	511.689
	514.85
