# Supplementary material for: Inertial sensing of water content in tumor spheroids
Source: Sci Adv. 2026 Apr 3;12(14):eaeb1451. doi: 10.1126/sciadv.aeb1451 (PMC13048265; doi:10.1126/sciadv.aeb1451)
Supplement: Supplementary file 2 — Data S1 [file sciadv.aeb1451_data_s1.zip › Data S1/2c.xlsx]

## Sheet: Sheet1
t_400um	bm_400um	t_500um	bm_500um
0.079244	1.6133	0.084444	4.25564
0.268624	1.59905	0.201687	4.25954
0.421921	1.77105	0.424931	4.31465
0.611793	1.63778	0.541828	4.31037
0.764541	1.69961	0.765836	4.20909
0.953853	1.68202	0.882305	4.23507
1.10693	1.67747	1.10696	4.17698
1.29633	1.70445	1.22319	4.23227
1.45002	1.68505	1.44684	4.2627
1.63924	1.6124	1.56361	4.26014
1.7922	1.70441	1.78703	4.19484
1.98038	1.792	1.90332	4.33085
2.13448	1.7432	2.12708	4.25861
2.3242	1.60496	2.24433	4.21169
2.47683	1.6727	2.46785	4.22935
2.66618	1.64605	2.58442	4.19494
2.82045	1.68481	2.80884	4.28598
3.00801	1.61837	2.92606	4.27511
3.16882	1.65872	3.14865	4.24279
3.35803	1.67237	3.26603	4.24935
3.51132	1.55508	3.48938	4.29314
3.70016	1.69018	3.606	4.22395
3.85412	1.74503	3.82979	4.22321
4.0413	1.73158	3.94661	4.15222
4.19721	1.59284	4.17046	4.20973
4.38409	1.66964	4.28633	4.24336
4.53716	1.60176	4.51116	4.28669
4.72387	1.66109	4.62781	4.21239
4.87642	1.66657	4.85353	4.28409
5.06617	1.67306	4.96939	4.24673
5.22176	1.61014	5.19385	4.2534
5.41137	1.67378	5.31062	4.23927
5.56482	1.6348	5.53541	4.27941
5.75447	1.63737	5.65174	4.25017
5.90905	1.59725	5.87641	4.27965
6.09834	1.68688	5.99266	4.26059
6.25099	1.6494	6.21724	4.25586
6.44174	1.65838	6.33349	4.29614
6.60109	1.7245	6.55821	4.2304
6.7915	1.70566	6.67407	4.32652
7.52814	1.7412	6.89891	4.27507
7.68565	1.61726	7.01546	4.26479
7.8708	1.64965	7.2398	4.27272
8.02829	1.67805	7.35625	4.22182
8.21383	1.54536	7.58251	4.21302
8.37069	1.66745	7.6981	4.3044
8.5558	1.65487	7.92413	4.31152
8.71272	1.68049	8.04014	4.2101
8.8995	1.71035	8.26456	4.32829
9.34793	1.66113	8.38108	4.17255
9.53375	1.72631	8.60594	4.22408
9.86757	1.65606	8.7219	4.19391
10.0164	1.74868	8.94621	4.19109
10.2017	1.68927	9.06226	4.20805
10.3496	1.68177	9.28725	4.25082
10.5356	1.54856	9.40371	4.2036
10.6835	1.727	9.62905	4.25656
10.8692	1.63558	9.74453	4.236
11.0171	1.6989	9.9691	4.23812
11.2032	1.65386	10.0872	4.31451
11.3514	1.62273	10.3083	4.29262
11.5374	1.70055	10.4262	4.24491
11.6856	1.63259	10.6471	4.29766
11.8721	1.7607	10.7652	4.20426
12.0198	1.65854	10.9867	4.28213
12.205	1.63668	11.1039	4.19897
12.3542	1.69664	11.3258	4.23609
12.5408	1.56617	11.4429	4.17262
12.6889	1.61467	11.6634	4.1659
12.8747	1.63293	11.7811	4.28228
13.0239	1.57982	12.0018	4.33333
13.2097	1.57154	12.1194	4.25356
13.3573	1.66016	12.3419	4.24456
13.544	1.60016	12.4586	4.28728
13.6912	1.58557	12.6796	4.30756
13.8775	1.62323	12.7978	4.29655
14.0263	1.73576	13.0215	4.27264
14.2116	1.63898	13.1379	4.25047
14.3607	1.65447	13.3617	4.26996
14.5459	1.71984	13.4776	4.19791
14.6941	1.64972	13.7023	4.24232
14.8804	1.64568	13.818	4.20529
15.0285	1.69646	14.0426	4.26555
15.2135	1.66925	14.1598	4.19127
15.3623	1.71105	14.3837	4.26694
15.5476	1.64068	14.5008	4.23708
15.6952	1.73952	14.7249	4.20225
15.8792	1.74295	14.8426	4.30854
16.0267	1.77729	15.066	4.32675
16.2109	1.74422	15.1813	4.18087
16.3601	1.65452	15.4059	4.24655
16.5442	1.68954	15.5222	4.24984
16.6923	1.63947	15.7468	4.22963
16.8781	1.62388	15.8637	4.32037
17.0262	1.66652	16.0876	4.29533
17.2101	1.65873	16.2037	4.18092
17.3568	1.76237	16.4286	4.22327
17.5413	1.66153	16.5443	4.27945
17.6908	1.67109	16.7689	4.25334
17.874	1.65638	16.8852	4.2551
18.022	1.5983	17.1092	4.21972
18.2077	1.61962	17.2258	4.21935
18.3546	1.61042	17.4513	4.22895
18.5386	1.72778	17.5678	4.20938
18.6876	1.70021	17.7899	4.2181
18.8731	1.74603	17.9074	4.30385
19.0214	1.65412	18.1285	4.24125
19.2054	1.69866	18.2455	4.27345
19.3539	1.71236	18.4674	4.26237
19.5397	1.53492	18.5853	4.20442
19.6882	1.62186	18.8072	4.23179
19.8722	1.63295	18.9242	4.22509
20.022	1.66243	19.1456	4.32398
20.2064	1.75315	19.263	4.20392
20.365	1.73491	19.4851	4.26125
20.5504	1.62737	19.603	4.28195
20.7009	1.71944	19.824	4.3298
20.8849	1.7022	19.9402	4.24224
21.0344	1.65681	20.1652	4.20919
21.2184	1.67621	20.2814	4.20963
21.3676	1.59004	20.5072	4.22902
21.5511	1.6918	20.6226	4.25789
21.7015	1.63609	20.8478	4.20528
21.8846	1.61404	20.9635	4.20519
22.0355	1.53984	21.1894	4.28311
22.2192	1.73881	21.3055	4.19388
22.3678	1.66003	21.5303	4.30922
22.5518	1.62076	21.6459	4.24246
22.6998	1.66098	21.8733	4.22762
22.8849	1.52602	21.9885	4.18213
23.0347	1.64203	22.2148	4.25869
23.2193	1.69589	22.3301	4.25225
23.368	1.6443	22.5556	4.23628
23.5548	1.66758	22.6714	4.26276
23.7007	1.67099	22.8982	4.28071
23.889	1.7044	23.0138	4.15429
24.0366	1.69359	23.2397	4.21175
24.2226	1.6401	23.3556	4.19972
24.3689	1.69131	23.5809	4.29526
24.5548	1.70682	23.6966	4.23875
24.7024	1.60643	23.9215	4.32357
24.8882	1.64501	24.038	4.29402
25.0354	1.6472	24.2635	4.24124
25.2206	1.54189	24.3793	4.27037
25.3691	1.63578	24.6046	4.25941
25.5559	1.64169	24.7213	4.23171
25.7038	1.63025	24.9444	4.22317
25.8911	1.63882	25.0613	4.25577
26.0375	1.66112	25.2857	4.35588
26.2239	1.73659	25.4009	4.18263
26.3721	1.7007	25.627	4.28037
26.5565	1.67361	25.743	4.17405
26.7046	1.69287	25.9666	4.18031
26.888	1.70893	26.0832	4.24756
27.0367	1.66196	26.3048	4.24854
27.2203	1.6049	26.4227	4.28698
27.3699	1.64957	26.6471	4.26301
27.5531	1.66731	26.7633	4.28656
27.7023	1.65346	26.989	4.19344
27.8865	1.60671	27.1049	4.26889
28.0336	1.66481	27.3266	4.2197
		27.4442	4.30308
		27.6665	4.24971
		27.7836	4.24503
		28.0056	4.1887
		28.1226	4.17841
		28.3453	4.25043
		28.4619	4.23051
		28.6845	4.31197
		28.8014	4.19235
