# Supplementary material for: Inertial sensing of water content in tumor spheroids
Source: Sci Adv. 2026 Apr 3;12(14):eaeb1451. doi: 10.1126/sciadv.aeb1451 (PMC13048265; doi:10.1126/sciadv.aeb1451)
Supplement: Supplementary file 2 — Data S1 [file sciadv.aeb1451_data_s1.zip › Data S1/2d.xlsx]

## Sheet: Sheet1
400 \mum diameter_avg_time	400 \mum diameter_sem_mean^-1	500 \mum diameter_avg_time	500 \mum diameter_sem_mean^-1
0.342677	3.31462	0.457384	0.374281
0.532549	2.36996	0.681392	0.460436
0.685297	1.91158	0.797861	0.39996
0.874609	1.57104	1.02252	0.447264
1.02768	1.33073	1.13875	0.391507
1.21709	1.18353	1.3624	0.347079
1.37078	1.04683	1.47917	0.31123
1.56	1.00788	1.70259	0.306654
1.71296	0.932886	1.81888	0.325214
1.90113	1.04399	2.04263	0.299296
2.05523	1.00179	2.15989	0.286044
2.24495	0.991099	2.38341	0.26843
2.39759	0.923191	2.49997	0.263594
2.58694	0.872926	2.7244	0.253706
2.7412	0.820341	2.84162	0.241735
2.92876	0.798885	3.0642	0.228828
3.08958	0.75741	3.18159	0.217085
3.27879	0.71856	3.40494	0.212208
3.43208	0.763623	3.52156	0.204482
3.62091	0.730532	3.74535	0.197351
3.77488	0.725576	3.86216	0.211522
3.96206	0.71023	4.08602	0.205601
4.11797	0.709368	4.20188	0.197536
4.30485	0.681557	4.42671	0.193744
4.45792	0.674074	4.54336	0.188732
4.64462	0.649782	4.76909	0.18498
4.79717	0.626993	4.88495	0.178711
4.98692	0.605795	5.10941	0.172953
5.14251	0.596907	5.22618	0.16753
5.33212	0.578094	5.45096	0.16416
5.48557	0.563406	5.5673	0.159277
5.67523	0.548961	5.79196	0.15624
5.82981	0.545749	5.90822	0.152074
6.01909	0.531818	6.1328	0.147991
6.17174	0.517795	6.24904	0.147074
6.3625	0.504054	6.47376	0.143715
6.52184	0.499879	6.58962	0.147324
6.71226	0.491022	6.81447	0.144354
7.44889	0.491396	6.93101	0.141071
7.6064	0.485016	7.15535	0.138226
7.79155	0.474205	7.27181	0.13603
7.94905	0.463579	7.49807	0.134497
8.13458	0.481265	7.61365	0.134375
8.29144	0.470709	7.83968	0.134831
8.47655	0.460733	7.9557	0.133674
8.63347	0.451517	8.18012	0.135914
8.82026	0.445827	8.29664	0.138562
9.26869	0.436845	8.52149	0.136438
9.45451	0.434253	8.63746	0.13632
9.78833	0.425982	8.86176	0.136308
9.93716	0.428267	8.97782	0.134972
10.1224	0.420955	9.20281	0.132499
10.2704	0.413505	9.31927	0.131486
10.4563	0.425908	9.5446	0.129208
10.6042	0.423275	9.66009	0.127055
10.79	0.417201	9.88465	0.124944
10.9378	0.411387	10.0027	0.125611
11.124	0.404692	10.2239	0.124687
11.2722	0.400382	10.3417	0.122672
11.4582	0.395277	10.5626	0.122046
11.6063	0.390319	10.6807	0.121308
11.7929	0.394294	10.9023	0.120011
11.9405	0.388273	11.0194	0.119572
12.1258	0.38338	11.2414	0.117864
12.2749	0.378545	11.3585	0.119093
12.4615	0.38356	11.5789	0.120643
12.6097	0.380604	11.6967	0.119507
12.7955	0.376157	11.9174	0.121224
12.9447	0.377749	12.0349	0.11954
13.1305	0.380327	12.2574	0.117898
13.278	0.375086	12.3742	0.116948
13.4648	0.373417	12.5951	0.116835
13.612	0.373401	12.7133	0.116196
13.7982	0.369632	12.9371	0.114879
13.9471	0.369569	13.0535	0.113396
14.1324	0.365195	13.2773	0.112099
14.2814	0.360573	13.3932	0.111783
14.4667	0.358811	13.6179	0.110418
14.6148	0.354459	13.7336	0.109821
14.8012	0.350294	13.9582	0.108584
14.9493	0.347	14.0754	0.10853
15.1343	0.34289	14.2992	0.107359
15.2831	0.340637	14.4164	0.106156
15.4683	0.336987	14.6404	0.105694
15.616	0.337388	14.7581	0.105709
15.8	0.338004	14.9816	0.106504
15.9475	0.342889	15.0969	0.106863
16.1316	0.34317	15.3215	0.105684
16.2808	0.339461	15.4377	0.104529
16.4649	0.336112	15.6624	0.10352
16.613	0.332919	15.7793	0.103954
16.7989	0.330443	16.0032	0.103468
16.947	0.326947	16.1193	0.103793
17.1309	0.323549	16.3442	0.102917
17.2776	0.325817	16.4598	0.102117
17.462	0.322488	16.6845	0.101084
17.6115	0.319228	16.8007	0.100076
17.7948	0.316075	17.0248	0.0993278
17.9427	0.315522	17.1413	0.0985951
18.1285	0.313578	17.3668	0.0977429
18.2753	0.312148	17.4834	0.0972134
18.4594	0.311294	17.7054	0.0965261
18.6084	0.308972	17.8229	0.096403
18.7939	0.309444	18.0441	0.0955124
18.9422	0.306613	18.161	0.0947765
19.1262	0.304304	18.383	0.0939473
19.2747	0.302567	18.5008	0.0935801
19.4605	0.308347	18.7227	0.0928028
19.6089	0.306473	18.8397	0.0921029
19.793	0.304216	19.0612	0.0926335
19.9427	0.301515	19.1786	0.092289
20.1272	0.302467	19.4006	0.0915193
20.2857	0.302006	19.5185	0.0909768
20.4711	0.300069	19.7395	0.0916484
20.6217	0.298763	19.8557	0.0908807
20.8056	0.296783	20.0808	0.0904688
20.9552	0.294321	20.197	0.0900492
21.1392	0.291898	20.4227	0.0893864
21.2884	0.291969	20.5382	0.0886679
21.4719	0.289845	20.7633	0.0883396
21.6222	0.287856	20.8791	0.0880103
21.8054	0.286635	21.105	0.0875506
21.9562	0.290697	21.221	0.0874501
22.1399	0.29055	21.4459	0.0874969
22.2886	0.288264	21.5615	0.0868178
22.4726	0.286761	21.7889	0.0862263
22.6206	0.284535	21.9041	0.0863961
22.8056	0.289539	22.1304	0.0857564
22.9554	0.287492	22.2457	0.0851078
23.14	0.285687	22.4712	0.0844906
23.2888	0.283667	22.5869	0.0838987
23.4755	0.281548	22.8138	0.0834707
23.6214	0.279474	22.9293	0.0844344
23.8097	0.277995	23.1552	0.0840406
23.9574	0.276264	23.2712	0.0838225
24.1434	0.274456	23.4965	0.0836194
24.2897	0.27273	23.6122	0.0830323
24.4756	0.271393	23.8371	0.0834223
24.6231	0.270598	23.9535	0.0831876
24.8089	0.268808	24.1791	0.0826114
24.9562	0.267015	24.2948	0.0821171
25.1414	0.270004	24.5202	0.0815693
25.2899	0.268373	24.6369	0.0810525
25.4766	0.266671	24.86	0.0805984
25.6246	0.265183	24.9768	0.0800616
25.8119	0.26356	25.2013	0.0813289
25.9583	0.261786	25.3165	0.0814485
26.1447	0.261735	25.5426	0.0810617
26.2928	0.260434	25.6586	0.0813483
26.4773	0.258748	25.8822	0.0814837
26.6254	0.257318	25.9987	0.0809529
26.8088	0.256261	26.2204	0.080429
26.9575	0.254604	26.3382	0.0801328
27.141	0.253976	26.5626	0.0796533
27.2907	0.252408	26.6789	0.0793566
27.4739	0.25081	26.9045	0.0792714
27.6231	0.249255	27.0205	0.0788353
27.8072	0.248597	27.2421	0.0784531
27.9544	0.247049	27.3598	0.0783803
		27.582	0.0778983
		27.6992	0.0774232
		27.9212	0.0774181
		28.0381	0.0775764
		28.2609	0.0771117
		28.3775	0.0766877
		28.6001	0.0767638
		28.7169	0.0766941
