# Supplementary material for: Inertial sensing of water content in tumor spheroids
Source: Sci Adv. 2026 Apr 3;12(14):eaeb1451. doi: 10.1126/sciadv.aeb1451 (PMC13048265; doi:10.1126/sciadv.aeb1451)
Supplement: Supplementary file 2 — Data S1 [file sciadv.aeb1451_data_s1.zip › Data S1/4b.xlsx]

## Sheet: 4b
Input	Output	Experimental
0.022	0.0211883	0.0213275
0.022	0.0212248	0.0211361
0.022	0.021197	0.0203612
0.022	0.0212284	0.0208148
0.022	0.0211261	0.0209968
0.022	0.0211935	0.0205832
0.022	0.0211946	0.0204938
0.022	0.0211377	0.0206684
0.022	0.0211972	0.0213643
0.022	0.0211873	0.0209836
0.022	0.0211853	0.0206188
