# Supplementary material for: Inertial sensing of water content in tumor spheroids
Source: Sci Adv. 2026 Apr 3;12(14):eaeb1451. doi: 10.1126/sciadv.aeb1451 (PMC13048265; doi:10.1126/sciadv.aeb1451)
Supplement: Supplementary file 2 — Data S1 [file sciadv.aeb1451_data_s1.zip › Data S1/4c.xlsx]

## Sheet: 4c
Input	Output	Experimental
91.18	91.3328	93.2263
91.18	91.1361	91.9743
91.18	91.1622	91.0508
91.18	91.1748	90.8492
91.18	90.8661	90.4904
91.18	91.4105	91.255
91.18	91.1473	91.3723
91.18	90.984	92.4684
91.18	90.7937	90.044
91.18	91.1982	90.7953
91.18	91.167	89.473
