# Supplementary material for: Inertial sensing of water content in tumor spheroids
Source: Sci Adv. 2026 Apr 3;12(14):eaeb1451. doi: 10.1126/sciadv.aeb1451 (PMC13048265; doi:10.1126/sciadv.aeb1451)
Supplement: Supplementary file 2 — Data S1 [file sciadv.aeb1451_data_s1.zip › Data S1/4d.xlsx]

## Sheet: Sheet1
Fractional water content_rw	Propagated error_95CI_fractional water content
0.93226	0.00682
0.91974	0.00639
0.91051	0.00535
0.90849	0.0058
0.9049	0.00589
0.91255	0.00595
0.91372	0.00571
0.92468	0.00466
0.90044	0.00458
0.90795	0.00409
0.89473	0.00522
