# Supplementary material for: Inertial sensing of water content in tumor spheroids
Source: Sci Adv. 2026 Apr 3;12(14):eaeb1451. doi: 10.1126/sciadv.aeb1451 (PMC13048265; doi:10.1126/sciadv.aeb1451)
Supplement: Supplementary file 2 — Data S1 [file sciadv.aeb1451_data_s1.zip › Data S1/5a-b.xlsx]

## Sheet: Sheet1
Exp #1, DMSO	Exp #2, DMSO	Exp #2, STS	Exp #1, DMSO	Exp #2, DMSO	Exp #2, STS
Volume (absolute), uL	Volume (absolute), uL	Volume (absolute), uL	Fractional water content, % (v/v)	Fractional water content, % (v/v)	Fractional water content, % (v/v)
0.0457267	0.0304	0.02848	93.2263	91.825	87.1003
0.0454087	0.03518	0.02881	91.9743	90.1709	87.7515
0.0435409	0.03645	0.02721	91.0508	92.2044	86.2737
0.0466301	0.03579	0.02774	90.8492	88.5575	84.9662
0.0443599	0.03769	0.02717	90.4904	89.8776	84.6723
0.0465292	0.03688	0.02849	91.255	89.8622	85.0025
0.0479558	0.03705	0.02862	91.3723	88.4106	84.5763
0.048714	0.03444	0.02884	92.4684	92.1806	86.5716
0.0467958			90.044
0.0463094			90.7953
0.0496843			89.473
