# Supplementary material for: Inertial sensing of water content in tumor spheroids
Source: Sci Adv. 2026 Apr 3;12(14):eaeb1451. doi: 10.1126/sciadv.aeb1451 (PMC13048265; doi:10.1126/sciadv.aeb1451)
Supplement: Supplementary file 2 — Data S1 [file sciadv.aeb1451_data_s1.zip › Data S1/s1b.xlsx]

## Sheet: fig_s1b
Theoretical_kHz	Experimental_kHz
11.9886	10.9
17.9088	16.42
25.0131	22.7
33.3014	29.96
