# Supplementary material for: Inertial sensing of water content in tumor spheroids
Source: Sci Adv. 2026 Apr 3;12(14):eaeb1451. doi: 10.1126/sciadv.aeb1451 (PMC13048265; doi:10.1126/sciadv.aeb1451)
Supplement: Supplementary file 2 — Data S1 [file sciadv.aeb1451_data_s1.zip › Data S1/s1c.xlsx]

## Sheet: fig_s1c
tau_s	tau_s_5th-mode	tau_s_6th-mode	tau_s_7th-mode
0.01024	0.131759	0.102211	0.0572605
0.02048	0.119229	0.119117	0.0590818
0.04096	0.115403	0.15672	0.0602405
0.08192	0.106236	0.215074	0.0563107
0.16384	0.0901685	0.298207	0.0517186
0.32768	0.079647	0.420306	0.0596625
0.65536	0.0918364	0.634134	0.0920359
1.31072	0.138348	1.03597	0.154742
2.62144	0.228384	1.68231	0.257346
5.24288	0.374465	2.4997	0.407074
10.4858	0.541434	3.49155	0.636314
20.9715	0.687114	4.61576	1.01071
41.943	0.788134	6.01356	1.61162
83.8861	2.28312	16.433	4.45654
167.772	5.29237	23.144	6.59342
335.544	16.6824	27.578	12.1823
671.089	51.0078	26.7563	26.3782
