# Supplementary material for: Inertial sensing of water content in tumor spheroids
Source: Sci Adv. 2026 Apr 3;12(14):eaeb1451. doi: 10.1126/sciadv.aeb1451 (PMC13048265; doi:10.1126/sciadv.aeb1451)
Supplement: Supplementary file 2 — Data S1 [file sciadv.aeb1451_data_s1.zip › Data S1/s2a.xlsx]

## Sheet: Sheet1
400 \mum diameter_First_avg_time	400 \mum diameter_First_sem_mean^-1	400 \mum diameter_Second_avg_time	400 \mum diameter_Second_sem_mean^-1	400 \mum diameter_Third_avg_time	400 \mum diameter_Third_sem_mean^-1	500 \mum diameter_First_avg_time	500 \mum diameter_First_sem_mean^-1	500 \mum diameter_Second_avg_time	500 \mum diameter_Second_sem_mean^-1	500 \mum diameter_Third_avg_time	500 \mum diameter_Third_sem_mean^-1
0.342677	0.0330504	0.481795	0.0234145	0.48276	0.0246695	0.457384	0.00374228	0.458127	0.00431249	0.560959	0.00614451
0.532549	0.023631	0.667572	0.0184053	0.666796	0.0191398	0.681392	0.00460372	0.679273	0.00365116	0.677187	0.00492655
0.685297	0.0190605	0.815412	0.0156178	0.816559	0.0157876	0.797861	0.00399904	0.797111	0.00311063	0.902204	0.00455909
0.874609	0.015665	1.00157	0.0132255	1.00102	0.0163368	1.02252	0.00447201	1.01804	0.00286488	1.01845	0.00414134
1.02768	0.0132689	1.14975	0.0118296	1.15953	0.0152506	1.13875	0.00391453	1.13612	0.0031207	1.24419	0.00363112
1.21709	0.0118011	1.33578	0.0108265	1.34495	0.0137354	1.3624	0.0034703	1.35767	0.00280927	1.35964	0.00321775
1.37078	0.010438	1.4839	0.00984366	1.49547	0.0127286	1.47917	0.00311187	1.47481	0.00292939	1.58478	0.00304289
1.56	0.0100496	1.67045	0.0104919	1.67946	0.0116499	1.70259	0.00306611	1.69675	0.00268572	1.70052	0.00286923
1.71296	0.0093019	1.81811	0.00959027	1.82901	0.010665	1.81888	0.00325169	1.81387	0.0029328	1.92644	0.00275518
1.90113	0.0104097	2.00336	0.00893604	2.01301	0.00981293	2.04263	0.00299254	2.03431	0.00307878	2.04246	0.00268745
2.05523	0.00998893	2.1525	0.00838296	2.16217	0.00974506	2.15989	0.00286004	2.15206	0.00293138	2.26734	0.00275157
2.24495	0.00988235	2.33911	0.00879411	2.34569	0.00913162	2.38341	0.00268393	2.37279	0.00306432	2.38292	0.00256175
2.39759	0.00920522	2.48724	0.00840527	2.49605	0.00862461	2.49997	0.00263557	2.49035	0.00286678	2.61031	0.00240881
2.58694	0.00870402	2.67303	0.00794398	2.67922	0.00830661	2.7244	0.00253671	2.71281	0.00269417	2.72551	0.00241598
2.7412	0.0081797	2.82228	0.00791269	2.83004	0.0088491	2.84162	0.00241702	2.82958	0.00258582	2.95181	0.00229143
2.92876	0.00796576	3.00806	0.00790575	3.01376	0.00877587	3.0642	0.00228796	3.05051	0.00253988	3.06712	0.00217221
3.08958	0.0075522	3.15559	0.00750921	3.16239	0.00832553	3.18159	0.00217055	3.16871	0.00245815	3.2926	0.00206159
3.27879	0.00716483	3.34234	0.00727499	3.34641	0.0079999	3.40494	0.00212179	3.3925	0.00234449	3.40839	0.00197603
3.43208	0.00761415	3.48956	0.0071309	3.49442	0.00762795	3.52156	0.00204453	3.50889	0.00223684	3.6352	0.00192895
3.62091	0.0072842	3.6758	0.0068341	3.67944	0.00807528	3.74535	0.00197323	3.73267	0.00214107	3.75079	0.00205888
3.77488	0.00723479	3.82465	0.00694708	3.82923	0.00773614	3.86216	0.00211492	3.84858	0.00213343	3.97667	0.00199057
3.96206	0.00708177	4.00997	0.00666579	4.01383	0.00749476	4.08602	0.00205573	4.07325	0.00205018	4.0926	0.00194444
4.11797	0.00707317	4.15901	0.0064072	4.16259	0.00720424	4.20188	0.00197508	4.18898	0.00202076	4.31793	0.00194082
4.30485	0.00679586	4.34424	0.00637812	4.34934	0.00693932	4.42671	0.00193717	4.41358	0.00194743	4.43364	0.00186756
4.45792	0.00672126	4.4924	0.00614613	4.49524	0.00669677	4.54336	0.00188706	4.53076	0.00194852	4.65853	0.00193397
4.64462	0.00647904	4.67876	0.00593084	4.68353	0.00654395	4.76909	0.00184954	4.75462	0.00188432	4.77499	0.0019126
4.79717	0.0062518	4.82684	0.00580792	4.83121	0.00636611	4.88495	0.00178686	4.87179	0.00182418	5.00052	0.0018479
4.98692	0.00604043	5.01188	0.00562903	5.01717	0.00616684	5.10941	0.00172929	5.09585	0.0018035	5.11628	0.00179841
5.14251	0.00595182	5.16066	0.00556483	5.16349	0.00600579	5.22618	0.00167506	5.2135	0.00179866	5.34165	0.00174455
5.33212	0.00576423	5.3459	0.00539829	5.34939	0.00588857	5.45096	0.00164137	5.43699	0.00182349	5.45835	0.00169369
5.48557	0.00561778	5.49354	0.0054571	5.49695	0.00579042	5.5673	0.00159255	5.55228	0.00184003	5.6814	0.00165006
5.67523	0.00547374	5.67756	0.0055085	5.68276	0.00562707	5.79196	0.00156218	5.77689	0.00178704	5.79829	0.00160407
5.82981	0.00544171	5.82506	0.00571278	5.82997	0.00547138	5.90822	0.00152053	5.89312	0.00173674	6.02274	0.00172045
6.01909	0.00530281	6.00921	0.00571785	6.0152	0.00564558	6.1328	0.00147971	6.11775	0.00169494	6.13793	0.00172395
6.17174	0.00516298	6.15841	0.00556709	6.16372	0.00550288	6.24904	0.00147053	6.23466	0.00170463	6.36405	0.00169145
6.3625	0.00502597	6.34252	0.00543773	6.35044	0.00536322	6.47376	0.00143695	6.45857	0.00167998	6.48001	0.0017053
6.52184	0.00498434	6.4906	0.00531261	6.4984	0.00523919	6.58962	0.00147303	6.57468	0.00169289	6.70363	0.0017053
6.71226	0.00489603	6.67646	0.00521331	6.68568	0.00511403	6.81447	0.00144333	6.79955	0.00165938	6.82016	0.00166335
7.44889	0.00489976	6.82454	0.00508805	6.83211	0.00499229	6.93101	0.00141052	6.91522	0.00162697	7.04182	0.00162351
7.6064	0.00483614	7.00843	0.00496856	7.01848	0.00501481	7.15535	0.00138206	7.13988	0.0015887	7.15966	0.001603
7.79155	0.00472835	7.15515	0.00504321	7.16663	0.00493994	7.27181	0.00136011	7.25611	0.00155225	7.38409	0.00156923
7.94905	0.00462239	7.33962	0.00493002	7.35107	0.00483484	7.49807	0.00134478	7.48016	0.00152684	7.50031	0.00154927
8.13458	0.00479873	7.4891	0.00482244	7.49919	0.00475304	7.61365	0.00134356	7.59672	0.0015023	7.72595	0.00153894
8.29144	0.00469348	7.67236	0.00471989	7.68257	0.00469847	7.83968	0.00134812	7.82221	0.00147405	7.84191	0.00151066
8.47655	0.00459401	7.82029	0.00469402	7.83128	0.00459981	7.9557	0.00133655	7.93879	0.0014569	8.06359	0.00148421
8.63347	0.00450211	8.00606	0.00462794	8.01483	0.00455251	8.18012	0.00135895	8.16084	0.00143479	8.18121	0.00148035
8.82026	0.00444538	8.1529	0.00457684	8.1645	0.00446145	8.29664	0.00138542	8.27834	0.00142944	8.40345	0.00145055
9.26869	0.00435582	8.33697	0.0045544	8.34771	0.00437482	8.52149	0.00136419	8.49949	0.00140171	8.5206	0.00142183
9.45451	0.00432998	8.48598	0.00448724	8.49691	0.00429008	8.63746	0.00136301	8.61643	0.00137866	8.7426	0.00141824
9.78833	0.00424751	8.67143	0.00450089	8.68106	0.00424725	8.86176	0.00136289	8.83839	0.00135348	8.85957	0.00142234
9.93716	0.00427029	8.81976	0.00441832	8.82819	0.00416899	8.97782	0.00134954	8.95621	0.00134323	9.08232	0.00139607
						9.20281	0.0013248	9.17815	0.00132077	9.19892	0.00137164
						9.31927	0.00131468	9.29511	0.00130095	9.42154	0.00137731
								9.51656	0.00131502	9.53837	0.0013702
