# Supplementary material for: Inertial sensing of water content in tumor spheroids
Source: Sci Adv. 2026 Apr 3;12(14):eaeb1451. doi: 10.1126/sciadv.aeb1451 (PMC13048265; doi:10.1126/sciadv.aeb1451)
Supplement: Supplementary file 2 — Data S1 [file sciadv.aeb1451_data_s1.zip › Data S1/s2b.xlsx]

## Sheet: Sheet1
400_lags	400_autocorrelation	500_lags	500_autocorrelation
0	1	0	1
1	0.0916196	1	-0.0113768
2	0.0859468	2	0.0567642
3	0.0692819	3	-0.10197
4	-0.0425383	4	-0.0836606
5	-0.0414122	5	-0.0863379
6	-0.127409	6	0.0350499
7	-0.0289978	7	-0.0760812
8	-0.0346971	8	-0.0662399
9	0.0336438	9	0.0194363
10	0.0226172	10	-0.0889394
11	0.0169114	11	-0.0443309
12	-0.0437565	12	-0.0559314
13	-0.0502012	13	-0.0543347
14	-0.000308448	14	0.18412
15	-0.104894	15	-0.0129315
16	-0.0404505	16	0.0128822
17	0.0242323	17	0.0373381
18	0.00565848	18	0.0944804
19	-0.0663403	19	-0.0759546
20	-0.00397201	20	-0.0770997
