# Supplementary material for: Inertial sensing of water content in tumor spheroids
Source: Sci Adv. 2026 Apr 3;12(14):eaeb1451. doi: 10.1126/sciadv.aeb1451 (PMC13048265; doi:10.1126/sciadv.aeb1451)
Supplement: Supplementary file 2 — Data S1 [file sciadv.aeb1451_data_s1.zip › Data S1/s2c.xlsx]

## Sheet: Sheet1
H2O_avg_time	H2O_sem_mean^-1	H2O_errorbar_length	OptiPrep_avg_time	OptiPrep_sem_mean^-1	OptiPrep_errorbar_length	D2O_avg_time	D2O_sem_mean^-1	D2O_errorbar_length
0.128698	1.34881	0.292364	0.117942	1.86764	0.462979	0.128952	1.37271	0.341132
0.269496	1.54638	0.17856	0.230257	1.30344	0.276621	0.248212	1.40125	0.249078
0.400117	1.41186	0.177409	0.345259	1.36166	0.202769	0.385632	1.35915	0.168989
0.52199	1.19603	0.134768	0.471975	1.1375	0.170131	0.51	1.33003	0.121782
0.650763	1.06257	0.105788	0.589823	0.995538	0.138071	0.646367	1.35002	0.140456
0.788491	1.04453	0.079817	0.705636	0.952141	0.120154	0.763939	1.28371	0.150654
0.908923	1.00386	0.0540469	0.821186	0.883292	0.103021	0.884531	1.23603	0.143492
1.03146	0.926414	0.0495996	0.946725	0.843361	0.0894693	1.00878	1.29295	0.112713
1.1594	0.892474	0.0472773	1.0652	0.782034	0.0792712	1.14631	1.20117	0.102651
1.29448	0.880083	0.0475217	1.1841	0.740549	0.0723041	1.27817	1.12673	0.0879982
1.41583	0.827387	0.041557	1.29884	0.703881	0.0719868	1.39551	1.05862	0.0784431
1.5343	0.786319	0.0399685	1.42229	0.665277	0.067409	1.51684	1.01229	0.078856
1.66437	0.768624	0.0372187	1.54064	0.650111	0.0617696	1.65695	0.962656	0.0716978
1.80144	0.732041	0.0315884	1.66089	0.620025	0.0552188	1.78072	0.948358	0.0672198
1.92385	0.720654	0.0298719	1.77553	0.601752	0.0516406	1.89821	0.896742	0.061808
2.04622	0.712275	0.029331	1.89964	0.60232	0.0442502	2.02155	0.870108	0.0599127
2.17478	0.692019	0.0285333	2.01802	0.583394	0.0414717	2.16008	0.836667	0.0533765
2.30802	0.67291	0.027022	2.13914	0.565884	0.0377453	2.27845	0.814112	0.0485453
2.42925	0.672519	0.0260934	2.25447	0.553925	0.0397069	2.39607	0.808454	0.0490265
2.54977	0.664282	0.0251054	2.37777	0.538545	0.0377031	2.51794	0.786492	0.0496897
2.67884	0.641835	0.0243435	2.49652	0.531283	0.0352945	2.65639	0.771411	0.045246
2.81656	0.634665	0.026078	2.61824	0.519033	0.0323608	2.77077	0.754128	0.0457129
2.9394	0.623269	0.0230559	2.73322	0.519037	0.0325878	2.88878	0.742039	0.0450632
3.06123	0.614326	0.0240445	2.85666	0.511505	0.0310834	3.01733	0.731252	0.0448852
3.18957	0.598121	0.0223751	2.97562	0.506292	0.0315146	3.15584	0.720657	0.0421002
3.32131	0.594455	0.0265924	3.09731	0.494119	0.0303623	3.26964	0.703777	0.0421078
3.44433	0.57807	0.025716	3.2127	0.488285	0.0298857	3.38909	0.693397	0.0401407
3.56208	0.5688	0.0243135	3.33583	0.484446	0.029703	3.51757	0.682818	0.0402468
3.69175	0.555741	0.0241733	3.45433	0.475957	0.0285562	3.65677	0.668254	0.0372279
3.82842	0.542065	0.0235505	3.57585	0.471384	0.0277053	3.77316	0.653679	0.0349407
3.9519	0.538933	0.0272633	3.69089	0.466712	0.0281864	3.89046	0.643857	0.0351434
4.07115	0.531981	0.026289	3.81395	0.461102	0.0263763	4.01575	0.635774	0.0360825
4.19981	0.526471	0.0255877	3.93226	0.455847	0.0264976	4.17281	0.633646	0.0310192
			4.05396	0.451996	0.0253146
			4.16927	0.446895	0.0261421
			4.29284	0.441402	0.0249138
			4.41123	0.432956	0.0250014
			4.53321	0.431116	0.0236341
			4.64871	0.42597	0.0232939
