# Supplementary material for: Inertial sensing of water content in tumor spheroids
Source: Sci Adv. 2026 Apr 3;12(14):eaeb1451. doi: 10.1126/sciadv.aeb1451 (PMC13048265; doi:10.1126/sciadv.aeb1451)
Supplement: Supplementary file 2 — Data S1 [file sciadv.aeb1451_data_s1.zip › Data S1/s3a_d2o.xlsx]

## Sheet: Sheet1
time_s	frequency_hz
670	30185.2
670	30185.2
670	30185.2
670	30185.2
670	30185.2
670	30185.2
670	30185.2
670.001	30185.2
670.001	30185.2
670.001	30185.2
670.001	30185.2
670.001	30185.2
670.001	30185.2
670.001	30185.2
670.001	30185.2
670.001	30185.2
670.001	30185.2
670.001	30185.2
670.001	30185.2
670.002	30185.2
670.002	30185.2
670.002	30185.2
670.002	30185.2
670.002	30185.2
670.002	30185.2
670.002	30185.2
670.002	30185.2
670.002	30185.2
670.002	30185.2
670.002	30185.2
670.002	30185.2
670.002	30185.2
670.003	30185.2
670.003	30185.2
670.003	30185.2
670.003	30185.2
670.003	30185.2
670.003	30185.2
670.003	30185.2
670.003	30185.2
670.003	30185.2
670.003	30185.2
670.003	30185.2
670.003	30185.2
670.004	30185.2
670.004	30185.2
670.004	30185.2
670.004	30185.2
670.004	30185.2
670.004	30185.2
670.004	30185.2
670.004	30185.2
670.004	30185.2
670.004	30185.2
670.004	30185.2
670.004	30185.2
670.004	30185.2
670.005	30185.2
670.005	30185.2
670.005	30185.2
670.005	30185.2
670.005	30185.2
670.005	30185.2
670.005	30185.2
670.005	30185.2
670.005	30185.2
670.005	30185.2
670.005	30185.3
670.005	30185.3
670.006	30185.3
670.006	30185.3
670.006	30185.2
670.006	30185.2
670.006	30185.2
670.006	30185.2
670.006	30185.2
670.006	30185.2
670.006	30185.2
670.006	30185.2
670.006	30185.2
670.006	30185.2
670.006	30185.2
670.007	30185.2
670.007	30185.2
670.007	30185.2
670.007	30185.2
670.007	30185.2
670.007	30185.2
670.007	30185.2
670.007	30185.2
670.007	30185.2
670.007	30185.2
670.007	30185.2
670.007	30185.2
670.008	30185.2
670.008	30185.2
670.008	30185.2
670.008	30185.2
670.008	30185.2
670.008	30185.2
670.008	30185.2
670.008	30185.2
670.008	30185.2
670.008	30185.2
670.008	30185.2
670.008	30185.2
670.008	30185.2
670.009	30185.2
670.009	30185.2
670.009	30185.2
670.009	30185.2
670.009	30185.2
670.009	30185.2
670.009	30185.2
670.009	30185.3
670.009	30185.3
670.009	30185.3
670.009	30185.3
670.009	30185.3
670.01	30185.3
670.01	30185.2
670.01	30185.2
670.01	30185.3
670.01	30185.3
670.01	30185.3
670.01	30185.3
670.01	30185.3
670.01	30185.2
670.01	30185.2
670.01	30185.2
670.01	30185.2
670.01	30185.2
670.011	30185.2
670.011	30185.2
670.011	30185.2
670.011	30185.2
670.011	30185.2
670.011	30185.2
670.011	30185.2
670.011	30185.2
670.011	30185.2
670.011	30185.2
670.011	30185.2
670.011	30185.2
670.012	30185.2
670.012	30185.2
670.012	30185.2
670.012	30185.2
670.012	30185.2
670.012	30185.2
670.012	30185.2
670.012	30185.2
670.012	30185.2
670.012	30185.2
670.012	30185.2
670.012	30185.2
670.012	30185.2
670.013	30185.2
670.013	30185.2
670.013	30185.2
670.013	30185.2
670.013	30185.2
670.013	30185.2
670.013	30185.2
670.013	30185.2
670.013	30185.2
670.013	30185.2
670.013	30185.2
670.013	30185.3
670.014	30185.3
670.014	30185.2
670.014	30185.2
670.014	30185.2
670.014	30185.2
670.014	30185.2
670.014	30185.2
670.014	30185.2
670.014	30185.2
670.014	30185.2
670.014	30185.2
670.014	30185.2
670.014	30185.2
670.015	30185.2
670.015	30185.2
670.015	30185.2
670.015	30185.2
670.015	30185.2
670.015	30185.2
670.015	30185.3
670.015	30185.2
670.015	30185.3
670.015	30185.3
670.015	30185.3
670.015	30185.3
670.016	30185.3
670.016	30185.3
670.016	30185.3
670.016	30185.3
670.016	30185.3
670.016	30185.3
670.016	30185.3
670.016	30185.3
670.016	30185.3
670.016	30185.3
670.016	30185.3
670.016	30185.3
670.016	30185.3
670.017	30185.3
670.017	30185.2
670.017	30185.2
670.017	30185.2
670.017	30185.2
670.017	30185.2
670.017	30185.2
670.017	30185.2
670.017	30185.2
670.017	30185.2
670.017	30185.2
670.017	30185.2
670.018	30185.2
670.018	30185.2
670.018	30185.2
670.018	30185.2
670.018	30185.2
670.018	30185.2
670.018	30185.2
670.018	30185.3
670.018	30185.2
670.018	30185.2
670.018	30185.3
670.018	30185.2
670.018	30185.2
670.019	30185.2
670.019	30185.2
670.019	30185.2
670.019	30185.2
670.019	30185.2
670.019	30185.2
670.019	30185.2
670.019	30185.2
670.019	30185.2
670.019	30185.2
670.019	30185.2
670.019	30185.2
670.02	30185.2
670.02	30185.2
670.02	30185.2
670.02	30185.2
670.02	30185.2
670.02	30185.2
670.02	30185.2
670.02	30185.2
670.02	30185.2
670.02	30185.2
670.02	30185.2
670.02	30185.2
670.02	30185.2
670.021	30185.2
670.021	30185.2
670.021	30185.2
670.021	30185.2
670.021	30185.2
670.021	30185.2
670.021	30185.2
670.021	30185.2
670.021	30185.2
670.021	30185.2
670.021	30185.2
670.021	30185.2
670.022	30185.2
670.022	30185.2
670.022	30185.2
670.022	30185.2
670.022	30185.2
670.022	30185.2
670.022	30185.2
670.022	30185.2
670.022	30185.2
670.022	30185.2
670.022	30185.2
670.022	30185.2
670.022	30185.2
670.023	30185.2
670.023	30185.2
670.023	30185.2
670.023	30185.2
670.023	30185.2
670.023	30185.2
670.023	30185.2
670.023	30185.2
670.023	30185.2
670.023	30185.2
670.023	30185.2
670.023	30185.2
670.024	30185.2
670.024	30185.2
670.024	30185.2
670.024	30185.2
670.024	30185.2
670.024	30185.2
670.024	30185.2
670.024	30185.2
670.024	30185.2
670.024	30185.2
670.024	30185.2
670.024	30185.2
670.024	30185.2
670.025	30185.2
670.025	30185.2
670.025	30185.2
670.025	30185.2
670.025	30185.2
670.025	30185.2
670.025	30185.2
670.025	30185.2
670.025	30185.2
670.025	30185.2
670.025	30185.2
670.025	30185.2
670.026	30185.2
670.026	30185.2
670.026	30185.2
670.026	30185.2
670.026	30185.2
670.026	30185.2
670.026	30185.2
670.026	30185.2
670.026	30185.2
670.026	30185.2
670.026	30185.2
670.026	30185.2
670.026	30185.2
670.027	30185.2
670.027	30185.2
670.027	30185.2
670.027	30185.2
670.027	30185.2
670.027	30185.2
670.027	30185.2
670.027	30185.2
670.027	30185.2
670.027	30185.2
670.027	30185.2
670.027	30185.3
670.028	30185.3
670.028	30185.3
670.028	30185.3
670.028	30185.3
670.028	30185.3
670.028	30185.3
670.028	30185.3
670.028	30185.3
670.028	30185.3
670.028	30185.3
670.028	30185.3
670.028	30185.3
670.028	30185.3
670.029	30185.3
670.029	30185.2
670.029	30185.2
670.029	30185.2
670.029	30185.3
670.029	30185.3
670.029	30185.3
670.029	30185.3
670.029	30185.3
670.029	30185.3
670.029	30185.3
670.029	30185.3
670.03	30185.3
670.03	30185.3
670.03	30185.3
670.03	30185.3
670.03	30185.3
670.03	30185.3
670.03	30185.3
670.03	30185.3
670.03	30185.3
670.03	30185.3
670.03	30185.3
670.03	30185.3
670.03	30185.2
670.031	30185.2
670.031	30185.2
670.031	30185.2
670.031	30185.2
670.031	30185.2
670.031	30185.2
670.031	30185.2
670.031	30185.2
670.031	30185.2
670.031	30185.2
670.031	30185.3
670.031	30185.3
670.032	30185.3
670.032	30185.3
670.032	30185.3
670.032	30185.3
670.032	30185.3
670.032	30185.3
670.032	30185.3
670.032	30185.3
670.032	30185.3
670.032	30185.3
670.032	30185.3
670.032	30185.3
670.032	30185.3
670.033	30185.3
670.033	30185.3
670.033	30185.3
670.033	30185.3
670.033	30185.3
670.033	30185.3
670.033	30185.3
670.033	30185.3
670.033	30185.3
670.033	30185.3
670.033	30185.3
670.033	30185.3
670.034	30185.3
670.034	30185.3
670.034	30185.3
670.034	30185.3
670.034	30185.3
670.034	30185.3
670.034	30185.3
670.034	30185.3
670.034	30185.3
670.034	30185.3
670.034	30185.3
670.034	30185.3
670.034	30185.3
670.035	30185.3
670.035	30185.3
670.035	30185.3
670.035	30185.3
670.035	30185.3
670.035	30185.3
670.035	30185.3
670.035	30185.3
670.035	30185.3
670.035	30185.3
670.035	30185.3
670.035	30185.3
670.036	30185.3
670.036	30185.3
670.036	30185.3
670.036	30185.3
670.036	30185.3
670.036	30185.3
670.036	30185.3
670.036	30185.3
670.036	30185.3
670.036	30185.3
670.036	30185.3
670.036	30185.3
670.036	30185.3
670.037	30185.3
670.037	30185.3
670.037	30185.3
670.037	30185.3
670.037	30185.3
670.037	30185.3
670.037	30185.3
670.037	30185.2
670.037	30185.2
670.037	30185.3
670.037	30185.3
670.037	30185.2
670.038	30185.2
670.038	30185.2
670.038	30185.2
670.038	30185.3
670.038	30185.3
670.038	30185.3
670.038	30185.3
670.038	30185.3
670.038	30185.3
670.038	30185.3
670.038	30185.3
670.038	30185.3
670.038	30185.3
670.039	30185.3
670.039	30185.3
670.039	30185.3
670.039	30185.3
670.039	30185.3
670.039	30185.3
670.039	30185.3
670.039	30185.3
670.039	30185.3
670.039	30185.3
670.039	30185.3
670.039	30185.3
670.04	30185.3
670.04	30185.3
670.04	30185.3
670.04	30185.3
670.04	30185.3
670.04	30185.3
670.04	30185.3
670.04	30185.3
670.04	30185.3
670.04	30185.3
670.04	30185.3
670.04	30185.3
670.04	30185.3
670.041	30185.3
670.041	30185.3
670.041	30185.3
670.041	30185.3
670.041	30185.3
670.041	30185.3
670.041	30185.3
670.041	30185.3
670.041	30185.3
670.041	30185.3
670.041	30185.3
670.041	30185.3
670.042	30185.3
670.042	30185.3
670.042	30185.3
670.042	30185.3
670.042	30185.3
670.042	30185.3
670.042	30185.3
670.042	30185.3
670.042	30185.3
670.042	30185.3
670.042	30185.3
670.042	30185.3
670.042	30185.3
670.043	30185.3
670.043	30185.3
670.043	30185.3
670.043	30185.3
670.043	30185.3
670.043	30185.3
670.043	30185.3
670.043	30185.3
670.043	30185.3
670.043	30185.3
670.043	30185.3
670.043	30185.3
670.044	30185.3
670.044	30185.2
670.044	30185.2
670.044	30185.2
670.044	30185.3
670.044	30185.3
670.044	30185.3
670.044	30185.3
670.044	30185.3
670.044	30185.3
670.044	30185.3
670.044	30185.3
670.044	30185.3
670.045	30185.3
670.045	30185.3
670.045	30185.3
670.045	30185.3
670.045	30185.2
670.045	30185.2
670.045	30185.2
670.045	30185.2
670.045	30185.2
670.045	30185.3
670.045	30185.3
670.045	30185.3
670.046	30185.3
670.046	30185.3
670.046	30185.3
670.046	30185.3
670.046	30185.3
670.046	30185.3
670.046	30185.3
670.046	30185.3
670.046	30185.3
670.046	30185.3
670.046	30185.3
670.046	30185.3
670.046	30185.3
670.047	30185.3
670.047	30185.3
670.047	30185.3
670.047	30185.3
670.047	30185.3
670.047	30185.2
670.047	30185.3
670.047	30185.3
670.047	30185.3
670.047	30185.3
670.047	30185.3
670.047	30185.3
670.048	30185.3
670.048	30185.3
670.048	30185.3
670.048	30185.3
670.048	30185.3
670.048	30185.3
670.048	30185.3
670.048	30185.3
670.048	30185.3
670.048	30185.3
670.048	30185.3
670.048	30185.3
670.048	30185.3
670.049	30185.3
670.049	30185.3
670.049	30185.3
670.049	30185.3
670.049	30185.3
670.049	30185.3
670.049	30185.3
670.049	30185.3
670.049	30185.3
670.049	30185.3
670.049	30185.3
670.049	30185.3
670.05	30185.3
670.05	30185.3
670.05	30185.3
670.05	30185.3
670.05	30185.3
670.05	30185.3
670.05	30185.3
670.05	30185.3
670.05	30185.3
670.05	30185.3
670.05	30185.3
670.05	30185.3
670.05	30185.3
670.051	30185.3
670.051	30185.3
670.051	30185.3
670.051	30185.3
670.051	30185.3
670.051	30185.3
670.051	30185.3
670.051	30185.3
670.051	30185.3
670.051	30185.3
670.051	30185.3
670.051	30185.3
670.052	30185.3
670.052	30185.3
670.052	30185.3
670.052	30185.3
670.052	30185.3
670.052	30185.3
670.052	30185.3
670.052	30185.3
670.052	30185.3
670.052	30185.3
670.052	30185.3
670.052	30185.3
670.052	30185.3
670.053	30185.3
670.053	30185.3
670.053	30185.3
670.053	30185.3
670.053	30185.3
670.053	30185.3
670.053	30185.3
670.053	30185.3
670.053	30185.3
670.053	30185.3
670.053	30185.3
670.053	30185.3
670.054	30185.3
670.054	30185.3
670.054	30185.3
670.054	30185.3
670.054	30185.3
670.054	30185.2
670.054	30185.2
670.054	30185.2
670.054	30185.2
670.054	30185.3
670.054	30185.3
670.054	30185.3
670.054	30185.3
670.055	30185.3
670.055	30185.3
670.055	30185.3
670.055	30185.3
670.055	30185.3
670.055	30185.3
670.055	30185.3
670.055	30185.3
670.055	30185.3
670.055	30185.3
670.055	30185.3
670.055	30185.3
670.056	30185.3
670.056	30185.3
670.056	30185.3
670.056	30185.3
670.056	30185.3
670.056	30185.3
670.056	30185.3
670.056	30185.3
670.056	30185.3
670.056	30185.3
670.056	30185.3
670.056	30185.3
670.056	30185.3
670.057	30185.3
670.057	30185.3
670.057	30185.3
670.057	30185.3
670.057	30185.3
670.057	30185.2
670.057	30185.2
670.057	30185.2
670.057	30185.3
670.057	30185.3
670.057	30185.3
670.057	30185.3
670.058	30185.3
670.058	30185.3
670.058	30185.3
670.058	30185.3
670.058	30185.3
670.058	30185.3
670.058	30185.3
670.058	30185.3
670.058	30185.3
670.058	30185.3
670.058	30185.3
670.058	30185.3
670.058	30185.3
670.059	30185.3
670.059	30185.3
670.059	30185.3
670.059	30185.3
670.059	30185.3
670.059	30185.3
670.059	30185.3
670.059	30185.3
670.059	30185.3
670.059	30185.3
670.059	30185.3
670.059	30185.3
670.06	30185.3
670.06	30185.3
670.06	30185.3
670.06	30185.3
670.06	30185.3
670.06	30185.3
670.06	30185.3
670.06	30185.3
670.06	30185.3
670.06	30185.3
670.06	30185.3
670.06	30185.3
670.06	30185.3
670.061	30185.3
670.061	30185.3
670.061	30185.3
670.061	30185.3
670.061	30185.3
670.061	30185.3
670.061	30185.3
670.061	30185.3
670.061	30185.3
670.061	30185.3
670.061	30185.3
670.061	30185.3
670.062	30185.3
670.062	30185.3
670.062	30185.3
670.062	30185.3
670.062	30185.3
670.062	30185.3
670.062	30185.3
670.062	30185.3
670.062	30185.3
670.062	30185.3
670.062	30185.3
670.062	30185.3
670.062	30185.3
670.063	30185.3
670.063	30185.3
670.063	30185.3
670.063	30185.3
670.063	30185.3
670.063	30185.3
670.063	30185.3
670.063	30185.3
670.063	30185.3
670.063	30185.3
670.063	30185.3
670.063	30185.3
670.064	30185.3
670.064	30185.3
670.064	30185.3
670.064	30185.3
670.064	30185.3
670.064	30185.3
670.064	30185.3
670.064	30185.3
670.064	30185.3
670.064	30185.3
670.064	30185.3
670.064	30185.3
670.064	30185.3
670.065	30185.3
670.065	30185.3
670.065	30185.3
670.065	30185.3
670.065	30185.3
670.065	30185.3
670.065	30185.3
670.065	30185.3
670.065	30185.2
670.065	30185.2
670.065	30185.2
670.065	30185.2
670.066	30185.2
670.066	30185.2
670.066	30185.2
670.066	30185.2
670.066	30185.2
670.066	30185.3
670.066	30185.3
670.066	30185.2
670.066	30185.2
670.066	30185.3
670.066	30185.3
670.066	30185.3
670.066	30185.3
670.067	30185.3
670.067	30185.3
670.067	30185.3
670.067	30185.3
670.067	30185.3
670.067	30185.3
670.067	30185.3
670.067	30185.3
670.067	30185.3
670.067	30185.2
670.067	30185.3
670.067	30185.3
670.068	30185.2
670.068	30185.2
670.068	30185.2
670.068	30185.2
670.068	30185.2
670.068	30185.2
670.068	30185.2
670.068	30185.2
670.068	30185.2
670.068	30185.2
670.068	30185.3
670.068	30185.3
670.068	30185.3
670.069	30185.3
670.069	30185.3
670.069	30185.3
670.069	30185.3
670.069	30185.3
670.069	30185.3
670.069	30185.3
670.069	30185.3
670.069	30185.3
670.069	30185.3
670.069	30185.3
670.069	30185.3
670.07	30185.3
670.07	30185.3
670.07	30185.3
670.07	30185.3
670.07	30185.3
670.07	30185.3
670.07	30185.3
670.07	30185.3
670.07	30185.3
670.07	30185.3
670.07	30185.3
670.07	30185.3
670.07	30185.3
670.071	30185.3
670.071	30185.3
670.071	30185.3
670.071	30185.3
670.071	30185.3
670.071	30185.3
670.071	30185.3
670.071	30185.3
670.071	30185.3
670.071	30185.3
670.071	30185.3
670.071	30185.3
670.072	30185.3
670.072	30185.3
670.072	30185.3
670.072	30185.3
670.072	30185.3
670.072	30185.3
670.072	30185.3
670.072	30185.3
670.072	30185.3
670.072	30185.3
670.072	30185.3
670.072	30185.3
670.072	30185.3
670.073	30185.3
670.073	30185.3
670.073	30185.3
670.073	30185.3
670.073	30185.3
670.073	30185.3
670.073	30185.3
670.073	30185.3
670.073	30185.3
670.073	30185.3
670.073	30185.3
670.073	30185.3
670.074	30185.3
670.074	30185.3
670.074	30185.3
670.074	30185.3
670.074	30185.3
670.074	30185.3
670.074	30185.3
670.074	30185.3
670.074	30185.3
670.074	30185.3
670.074	30185.3
670.074	30185.3
670.074	30185.3
670.075	30185.3
670.075	30185.3
670.075	30185.3
670.075	30185.3
670.075	30185.3
670.075	30185.3
670.075	30185.3
670.075	30185.3
670.075	30185.3
670.075	30185.3
670.075	30185.3
670.075	30185.3
670.076	30185.3
670.076	30185.3
670.076	30185.3
670.076	30185.3
670.076	30185.3
670.076	30185.3
670.076	30185.3
670.076	30185.3
670.076	30185.3
670.076	30185.3
670.076	30185.3
670.076	30185.3
670.076	30185.3
670.077	30185.3
670.077	30185.3
670.077	30185.3
670.077	30185.3
670.077	30185.3
670.077	30185.2
670.077	30185.2
670.077	30185.2
670.077	30185.2
670.077	30185.2
670.077	30185.2
670.077	30185.2
670.078	30185.2
670.078	30185.2
670.078	30185.3
670.078	30185.3
670.078	30185.3
670.078	30185.3
670.078	30185.3
670.078	30185.3
670.078	30185.2
670.078	30185.2
670.078	30185.2
670.078	30185.2
670.078	30185.3
670.079	30185.3
670.079	30185.3
670.079	30185.3
670.079	30185.3
670.079	30185.3
670.079	30185.3
670.079	30185.3
670.079	30185.3
670.079	30185.3
670.079	30185.3
670.079	30185.3
670.079	30185.3
670.08	30185.3
670.08	30185.3
670.08	30185.3
670.08	30185.3
670.08	30185.3
670.08	30185.3
670.08	30185.3
670.08	30185.3
670.08	30185.3
670.08	30185.3
670.08	30185.3
670.08	30185.3
670.08	30185.3
670.081	30185.3
670.081	30185.3
670.081	30185.3
670.081	30185.3
670.081	30185.3
670.081	30185.3
670.081	30185.3
670.081	30185.3
670.081	30185.3
670.081	30185.3
670.081	30185.3
670.081	30185.3
670.082	30185.3
670.082	30185.3
670.082	30185.3
670.082	30185.3
670.082	30185.3
670.082	30185.3
670.082	30185.3
670.082	30185.3
670.082	30185.3
670.082	30185.3
670.082	30185.3
670.082	30185.2
670.082	30185.2
670.083	30185.3
670.083	30185.3
670.083	30185.3
670.083	30185.3
670.083	30185.3
670.083	30185.3
670.083	30185.3
670.083	30185.3
670.083	30185.3
670.083	30185.2
670.083	30185.2
670.083	30185.2
670.084	30185.2
670.084	30185.2
670.084	30185.2
670.084	30185.2
670.084	30185.2
670.084	30185.2
670.084	30185.2
670.084	30185.2
670.084	30185.2
670.084	30185.2
670.084	30185.2
670.084	30185.3
670.084	30185.3
670.085	30185.3
670.085	30185.3
670.085	30185.3
670.085	30185.3
670.085	30185.3
670.085	30185.3
670.085	30185.3
670.085	30185.3
670.085	30185.3
670.085	30185.3
670.085	30185.3
670.085	30185.3
670.086	30185.3
670.086	30185.3
670.086	30185.3
670.086	30185.3
670.086	30185.3
670.086	30185.3
670.086	30185.3
670.086	30185.3
670.086	30185.3
670.086	30185.3
670.086	30185.3
670.086	30185.3
670.086	30185.3
670.087	30185.3
670.087	30185.3
670.087	30185.3
670.087	30185.3
670.087	30185.3
670.087	30185.3
670.087	30185.3
670.087	30185.3
670.087	30185.3
670.087	30185.3
670.087	30185.3
670.087	30185.3
670.088	30185.3
670.088	30185.3
670.088	30185.3
670.088	30185.3
670.088	30185.3
670.088	30185.3
670.088	30185.3
670.088	30185.3
670.088	30185.3
670.088	30185.3
670.088	30185.3
670.088	30185.3
670.088	30185.3
670.089	30185.3
670.089	30185.3
670.089	30185.3
670.089	30185.3
670.089	30185.3
670.089	30185.3
670.089	30185.3
670.089	30185.3
670.089	30185.3
670.089	30185.3
670.089	30185.3
670.089	30185.3
670.09	30185.3
670.09	30185.3
670.09	30185.3
670.09	30185.3
670.09	30185.3
670.09	30185.3
670.09	30185.3
670.09	30185.3
670.09	30185.3
670.09	30185.3
670.09	30185.3
670.09	30185.3
670.09	30185.3
670.091	30185.3
670.091	30185.3
670.091	30185.3
670.091	30185.3
670.091	30185.3
670.091	30185.3
670.091	30185.3
670.091	30185.3
670.091	30185.3
670.091	30185.3
670.091	30185.3
670.091	30185.3
670.092	30185.2
670.092	30185.2
670.092	30185.3
670.092	30185.3
670.092	30185.2
670.092	30185.3
670.092	30185.3
670.092	30185.3
670.092	30185.3
670.092	30185.3
670.092	30185.3
670.092	30185.3
670.092	30185.3
670.093	30185.3
670.093	30185.3
670.093	30185.3
670.093	30185.3
670.093	30185.3
670.093	30185.3
670.093	30185.3
670.093	30185.3
670.093	30185.3
670.093	30185.3
670.093	30185.3
670.093	30185.3
670.094	30185.3
670.094	30185.3
670.094	30185.3
670.094	30185.3
670.094	30185.3
670.094	30185.3
670.094	30185.3
670.094	30185.3
670.094	30185.3
670.094	30185.3
670.094	30185.3
670.094	30185.3
670.094	30185.3
670.095	30185.3
670.095	30185.3
670.095	30185.3
670.095	30185.3
670.095	30185.3
670.095	30185.3
670.095	30185.3
670.095	30185.3
670.095	30185.3
670.095	30185.3
670.095	30185.3
670.095	30185.3
670.096	30185.3
670.096	30185.3
670.096	30185.3
670.096	30185.3
670.096	30185.3
670.096	30185.3
670.096	30185.3
670.096	30185.3
670.096	30185.3
670.096	30185.3
670.096	30185.3
670.096	30185.3
670.096	30185.3
670.097	30185.3
670.097	30185.3
670.097	30185.3
670.097	30185.3
670.097	30185.3
670.097	30185.3
670.097	30185.3
670.097	30185.3
670.097	30185.3
670.097	30185.3
670.097	30185.3
670.097	30185.3
670.098	30185.3
670.098	30185.3
670.098	30185.3
670.098	30185.3
670.098	30185.3
670.098	30185.3
670.098	30185.3
670.098	30185.3
670.098	30185.3
670.098	30185.3
670.098	30185.3
670.098	30185.3
670.098	30185.3
670.099	30185.3
670.099	30185.3
670.099	30185.3
670.099	30185.3
670.099	30185.3
670.099	30185.3
670.099	30185.3
670.099	30185.3
670.099	30185.3
670.099	30185.3
670.099	30185.2
670.099	30185.2
670.1	30185.2
670.1	30185.2
670.1	30185.2
670.1	30185.2
670.1	30185.2
670.1	30185.2
670.1	30185.2
670.1	30185.2
670.1	30185.2
670.1	30185.3
670.1	30185.3
670.1	30185.3
670.1	30185.3
670.101	30185.3
670.101	30185.3
670.101	30185.3
670.101	30185.3
670.101	30185.3
670.101	30185.3
670.101	30185.3
670.101	30185.3
670.101	30185.3
670.101	30185.3
670.101	30185.3
670.101	30185.3
670.102	30185.3
670.102	30185.3
670.102	30185.3
670.102	30185.3
670.102	30185.3
670.102	30185.3
670.102	30185.3
670.102	30185.3
670.102	30185.3
670.102	30185.3
670.102	30185.3
670.102	30185.3
670.102	30185.3
670.103	30185.3
670.103	30185.3
670.103	30185.3
670.103	30185.3
670.103	30185.3
670.103	30185.2
670.103	30185.2
670.103	30185.2
670.103	30185.2
670.103	30185.2
670.103	30185.3
670.103	30185.3
670.104	30185.3
670.104	30185.3
670.104	30185.3
670.104	30185.3
670.104	30185.3
670.104	30185.3
670.104	30185.3
670.104	30185.3
670.104	30185.3
670.104	30185.3
670.104	30185.3
670.104	30185.3
670.104	30185.3
670.105	30185.3
670.105	30185.3
670.105	30185.3
670.105	30185.2
670.105	30185.2
670.105	30185.2
670.105	30185.2
670.105	30185.2
670.105	30185.3
670.105	30185.3
670.105	30185.3
670.105	30185.3
670.106	30185.3
670.106	30185.3
670.106	30185.3
670.106	30185.3
670.106	30185.3
670.106	30185.3
670.106	30185.3
670.106	30185.3
670.106	30185.3
670.106	30185.3
670.106	30185.3
670.106	30185.3
670.106	30185.3
670.107	30185.3
670.107	30185.3
670.107	30185.3
670.107	30185.3
670.107	30185.3
670.107	30185.3
670.107	30185.3
670.107	30185.3
670.107	30185.3
670.107	30185.3
670.107	30185.3
670.107	30185.3
670.108	30185.3
670.108	30185.3
670.108	30185.3
670.108	30185.3
670.108	30185.3
670.108	30185.3
670.108	30185.3
670.108	30185.3
670.108	30185.3
670.108	30185.3
670.108	30185.3
670.108	30185.3
670.108	30185.3
670.109	30185.3
670.109	30185.3
670.109	30185.3
670.109	30185.3
670.109	30185.3
670.109	30185.3
670.109	30185.3
670.109	30185.3
670.109	30185.3
670.109	30185.3
670.109	30185.3
670.109	30185.3
670.11	30185.3
670.11	30185.3
670.11	30185.3
670.11	30185.2
670.11	30185.2
670.11	30185.3
670.11	30185.2
670.11	30185.2
670.11	30185.2
670.11	30185.2
670.11	30185.3
670.11	30185.3
670.11	30185.3
670.111	30185.3
670.111	30185.3
670.111	30185.3
670.111	30185.3
670.111	30185.2
670.111	30185.2
670.111	30185.3
670.111	30185.3
670.111	30185.3
670.111	30185.3
670.111	30185.3
670.111	30185.3
670.112	30185.3
670.112	30185.3
670.112	30185.3
670.112	30185.3
670.112	30185.3
670.112	30185.3
670.112	30185.3
670.112	30185.3
670.112	30185.3
670.112	30185.3
670.112	30185.3
670.112	30185.3
670.112	30185.3
670.113	30185.3
670.113	30185.3
670.113	30185.3
670.113	30185.3
670.113	30185.3
670.113	30185.3
670.113	30185.3
670.113	30185.3
670.113	30185.3
670.113	30185.3
670.113	30185.3
670.113	30185.3
670.114	30185.3
670.114	30185.3
670.114	30185.3
670.114	30185.3
670.114	30185.3
670.114	30185.3
670.114	30185.3
670.114	30185.3
670.114	30185.3
670.114	30185.3
670.114	30185.3
670.114	30185.3
670.114	30185.3
670.115	30185.3
670.115	30185.3
670.115	30185.3
670.115	30185.3
670.115	30185.3
670.115	30185.3
670.115	30185.3
670.115	30185.2
670.115	30185.2
670.115	30185.2
670.115	30185.3
670.115	30185.3
670.116	30185.3
670.116	30185.3
670.116	30185.3
670.116	30185.3
670.116	30185.3
670.116	30185.3
670.116	30185.3
670.116	30185.3
670.116	30185.3
670.116	30185.3
670.116	30185.3
670.116	30185.3
670.116	30185.3
670.117	30185.3
670.117	30185.3
670.117	30185.3
670.117	30185.3
670.117	30185.3
670.117	30185.3
670.117	30185.3
670.117	30185.3
670.117	30185.3
670.117	30185.3
670.117	30185.3
670.117	30185.3
670.118	30185.3
670.118	30185.3
670.118	30185.3
670.118	30185.3
670.118	30185.3
670.118	30185.3
670.118	30185.3
670.118	30185.3
670.118	30185.3
670.118	30185.2
670.118	30185.2
670.118	30185.3
670.118	30185.2
670.119	30185.2
670.119	30185.2
670.119	30185.2
670.119	30185.2
670.119	30185.2
670.119	30185.2
670.119	30185.2
670.119	30185.2
670.119	30185.2
670.119	30185.2
670.119	30185.3
670.119	30185.3
670.12	30185.3
670.12	30185.3
670.12	30185.3
670.12	30185.3
670.12	30185.3
670.12	30185.3
670.12	30185.3
670.12	30185.3
670.12	30185.3
670.12	30185.3
670.12	30185.3
670.12	30185.3
670.12	30185.3
670.121	30185.3
670.121	30185.3
670.121	30185.2
670.121	30185.2
670.121	30185.2
670.121	30185.2
670.121	30185.2
670.121	30185.2
670.121	30185.3
670.121	30185.2
670.121	30185.2
670.121	30185.2
670.122	30185.2
670.122	30185.2
670.122	30185.2
670.122	30185.2
670.122	30185.2
670.122	30185.2
670.122	30185.2
670.122	30185.2
670.122	30185.2
670.122	30185.2
670.122	30185.2
670.122	30185.2
670.122	30185.2
670.123	30185.2
670.123	30185.2
670.123	30185.2
670.123	30185.2
670.123	30185.2
670.123	30185.2
670.123	30185.2
670.123	30185.2
670.123	30185.2
670.123	30185.2
670.123	30185.2
670.123	30185.3
670.124	30185.3
670.124	30185.3
670.124	30185.3
670.124	30185.3
670.124	30185.3
670.124	30185.3
670.124	30185.3
670.124	30185.3
670.124	30185.3
670.124	30185.3
670.124	30185.3
670.124	30185.3
670.124	30185.3
670.125	30185.3
670.125	30185.3
670.125	30185.2
670.125	30185.2
670.125	30185.2
670.125	30185.2
670.125	30185.3
670.125	30185.3
670.125	30185.3
670.125	30185.3
670.125	30185.3
670.125	30185.3
670.126	30185.3
670.126	30185.3
670.126	30185.3
670.126	30185.3
670.126	30185.3
670.126	30185.3
670.126	30185.3
670.126	30185.3
670.126	30185.3
670.126	30185.3
670.126	30185.3
670.126	30185.3
670.126	30185.3
670.127	30185.3
670.127	30185.3
670.127	30185.3
670.127	30185.3
670.127	30185.3
670.127	30185.3
670.127	30185.3
670.127	30185.3
670.127	30185.3
670.127	30185.3
670.127	30185.3
670.127	30185.3
670.128	30185.3
670.128	30185.3
670.128	30185.3
670.128	30185.3
670.128	30185.3
670.128	30185.3
670.128	30185.3
670.128	30185.3
670.128	30185.3
670.128	30185.3
670.128	30185.3
670.128	30185.3
670.128	30185.3
670.129	30185.3
670.129	30185.3
670.129	30185.3
670.129	30185.3
670.129	30185.3
670.129	30185.3
670.129	30185.3
670.129	30185.3
670.129	30185.3
670.129	30185.3
670.129	30185.3
670.129	30185.3
670.13	30185.3
670.13	30185.3
670.13	30185.3
670.13	30185.3
670.13	30185.3
670.13	30185.3
670.13	30185.3
670.13	30185.3
670.13	30185.3
670.13	30185.3
670.13	30185.3
670.13	30185.3
670.13	30185.3
670.131	30185.3
670.131	30185.3
670.131	30185.3
670.131	30185.3
670.131	30185.3
670.131	30185.3
670.131	30185.3
670.131	30185.3
670.131	30185.3
670.131	30185.3
670.131	30185.3
670.131	30185.3
670.132	30185.3
670.132	30185.3
670.132	30185.3
670.132	30185.3
670.132	30185.3
670.132	30185.3
670.132	30185.3
670.132	30185.3
670.132	30185.3
670.132	30185.3
670.132	30185.3
670.132	30185.3
670.132	30185.3
670.133	30185.3
670.133	30185.3
670.133	30185.3
670.133	30185.3
670.133	30185.3
670.133	30185.3
670.133	30185.3
670.133	30185.3
670.133	30185.3
670.133	30185.3
670.133	30185.3
670.133	30185.3
670.134	30185.3
670.134	30185.3
670.134	30185.3
670.134	30185.3
670.134	30185.3
670.134	30185.3
670.134	30185.3
670.134	30185.3
670.134	30185.3
670.134	30185.3
670.134	30185.3
670.134	30185.3
670.134	30185.3
670.135	30185.3
670.135	30185.3
670.135	30185.3
670.135	30185.3
670.135	30185.3
670.135	30185.3
670.135	30185.3
670.135	30185.3
670.135	30185.3
670.135	30185.3
670.135	30185.3
670.135	30185.3
670.136	30185.3
670.136	30185.3
670.136	30185.3
670.136	30185.3
670.136	30185.2
670.136	30185.3
670.136	30185.3
670.136	30185.3
670.136	30185.3
670.136	30185.3
670.136	30185.3
670.136	30185.3
670.136	30185.3
670.137	30185.3
670.137	30185.3
670.137	30185.3
670.137	30185.3
670.137	30185.2
670.137	30185.2
670.137	30185.2
670.137	30185.2
670.137	30185.2
670.137	30185.2
670.137	30185.2
670.137	30185.2
670.138	30185.2
670.138	30185.2
670.138	30185.2
670.138	30185.2
670.138	30185.2
670.138	30185.2
670.138	30185.2
670.138	30185.2
670.138	30185.2
670.138	30185.2
670.138	30185.2
670.138	30185.2
670.138	30185.3
670.139	30185.3
670.139	30185.3
670.139	30185.3
670.139	30185.3
670.139	30185.3
670.139	30185.3
670.139	30185.3
670.139	30185.3
670.139	30185.3
670.139	30185.3
670.139	30185.3
670.139	30185.3
670.14	30185.3
670.14	30185.2
670.14	30185.2
670.14	30185.3
670.14	30185.3
670.14	30185.3
670.14	30185.3
670.14	30185.3
670.14	30185.3
670.14	30185.3
670.14	30185.3
670.14	30185.3
670.14	30185.3
670.141	30185.3
670.141	30185.2
670.141	30185.2
670.141	30185.2
670.141	30185.2
670.141	30185.2
670.141	30185.2
670.141	30185.2
670.141	30185.2
670.141	30185.2
670.141	30185.3
670.141	30185.3
670.142	30185.3
670.142	30185.3
670.142	30185.3
670.142	30185.3
670.142	30185.3
670.142	30185.3
670.142	30185.3
670.142	30185.3
670.142	30185.3
670.142	30185.3
670.142	30185.3
670.142	30185.3
670.142	30185.3
670.143	30185.3
670.143	30185.3
670.143	30185.3
670.143	30185.3
670.143	30185.3
670.143	30185.3
670.143	30185.3
670.143	30185.3
670.143	30185.3
670.143	30185.3
670.143	30185.3
670.143	30185.3
670.144	30185.3
670.144	30185.3
670.144	30185.3
670.144	30185.3
670.144	30185.3
670.144	30185.3
670.144	30185.3
670.144	30185.3
670.144	30185.3
670.144	30185.3
670.144	30185.3
670.144	30185.3
670.144	30185.3
670.145	30185.3
670.145	30185.3
670.145	30185.3
670.145	30185.3
670.145	30185.3
670.145	30185.3
670.145	30185.3
670.145	30185.3
670.145	30185.3
670.145	30185.3
670.145	30185.3
670.145	30185.3
670.146	30185.3
670.146	30185.3
670.146	30185.3
670.146	30185.3
670.146	30185.3
670.146	30185.3
670.146	30185.3
670.146	30185.3
670.146	30185.3
670.146	30185.3
670.146	30185.3
670.146	30185.3
670.146	30185.3
670.147	30185.3
670.147	30185.3
670.147	30185.3
670.147	30185.3
670.147	30185.3
670.147	30185.3
670.147	30185.3
670.147	30185.3
670.147	30185.3
670.147	30185.3
670.147	30185.3
670.147	30185.3
670.148	30185.3
670.148	30185.3
670.148	30185.3
670.148	30185.3
670.148	30185.3
670.148	30185.3
670.148	30185.3
670.148	30185.3
670.148	30185.3
670.148	30185.3
670.148	30185.3
670.148	30185.3
670.148	30185.3
670.149	30185.3
670.149	30185.3
670.149	30185.3
670.149	30185.3
670.149	30185.3
670.149	30185.3
670.149	30185.3
670.149	30185.3
670.149	30185.3
670.149	30185.3
670.149	30185.3
670.149	30185.3
670.15	30185.3
670.15	30185.3
670.15	30185.3
670.15	30185.3
670.15	30185.3
670.15	30185.3
670.15	30185.3
670.15	30185.3
670.15	30185.3
670.15	30185.3
670.15	30185.3
670.15	30185.3
670.15	30185.3
670.151	30185.3
670.151	30185.3
670.151	30185.3
670.151	30185.3
670.151	30185.3
670.151	30185.3
670.151	30185.3
670.151	30185.3
670.151	30185.3
670.151	30185.3
670.151	30185.2
670.151	30185.2
670.152	30185.2
670.152	30185.2
670.152	30185.2
670.152	30185.2
670.152	30185.2
670.152	30185.2
670.152	30185.2
670.152	30185.2
670.152	30185.2
670.152	30185.2
670.152	30185.2
670.152	30185.2
670.152	30185.2
670.153	30185.2
670.153	30185.2
670.153	30185.2
670.153	30185.3
670.153	30185.3
670.153	30185.3
670.153	30185.3
670.153	30185.3
670.153	30185.3
670.153	30185.3
670.153	30185.3
670.153	30185.3
670.154	30185.3
670.154	30185.3
670.154	30185.3
670.154	30185.3
670.154	30185.3
670.154	30185.3
670.154	30185.3
670.154	30185.3
670.154	30185.3
670.154	30185.3
670.154	30185.3
670.154	30185.3
670.154	30185.3
670.155	30185.3
670.155	30185.3
670.155	30185.3
670.155	30185.3
670.155	30185.3
670.155	30185.3
670.155	30185.3
670.155	30185.3
670.155	30185.3
670.155	30185.3
670.155	30185.3
670.155	30185.3
670.156	30185.3
670.156	30185.3
670.156	30185.3
670.156	30185.3
670.156	30185.3
670.156	30185.3
670.156	30185.3
670.156	30185.3
670.156	30185.2
670.156	30185.2
670.156	30185.2
670.156	30185.2
670.156	30185.2
670.157	30185.2
670.157	30185.2
670.157	30185.2
670.157	30185.2
670.157	30185.2
670.157	30185.2
670.157	30185.2
670.157	30185.2
670.157	30185.2
670.157	30185.2
670.157	30185.2
670.157	30185.3
670.158	30185.2
670.158	30185.2
670.158	30185.2
670.158	30185.2
670.158	30185.2
670.158	30185.3
670.158	30185.3
670.158	30185.3
670.158	30185.3
670.158	30185.3
670.158	30185.3
670.158	30185.3
670.158	30185.3
670.159	30185.3
670.159	30185.3
670.159	30185.3
670.159	30185.3
670.159	30185.3
670.159	30185.3
670.159	30185.3
670.159	30185.3
670.159	30185.3
670.159	30185.3
670.159	30185.3
670.159	30185.3
670.16	30185.3
670.16	30185.3
670.16	30185.3
670.16	30185.3
670.16	30185.3
[truncated: 248,002+ more rows]
