# Supplementary material for: Inertial sensing of water content in tumor spheroids
Source: Sci Adv. 2026 Apr 3;12(14):eaeb1451. doi: 10.1126/sciadv.aeb1451 (PMC13048265; doi:10.1126/sciadv.aeb1451)
Supplement: Supplementary file 2 — Data S1 [file sciadv.aeb1451_data_s1.zip › Data S1/s3a_h2o.xlsx]

## Sheet: Sheet1
time_s	frequency_hz
95	30327.7
95.0001	30327.7
95.0002	30327.7
95.0002	30327.7
95.0003	30327.7
95.0004	30327.7
95.0005	30327.7
95.0006	30327.7
95.0006	30327.7
95.0007	30327.7
95.0008	30327.7
95.0009	30327.7
95.001	30327.7
95.001	30327.7
95.0011	30327.8
95.0012	30327.8
95.0013	30327.8
95.0014	30327.8
95.0014	30327.8
95.0015	30327.7
95.0016	30327.7
95.0017	30327.7
95.0018	30327.7
95.0018	30327.7
95.0019	30327.7
95.002	30327.7
95.0021	30327.7
95.0022	30327.7
95.0022	30327.7
95.0023	30327.7
95.0024	30327.7
95.0025	30327.7
95.0026	30327.7
95.0026	30327.7
95.0027	30327.7
95.0028	30327.7
95.0029	30327.7
95.003	30327.7
95.003	30327.7
95.0031	30327.7
95.0032	30327.7
95.0033	30327.7
95.0034	30327.7
95.0034	30327.7
95.0035	30327.7
95.0036	30327.7
95.0037	30327.7
95.0038	30327.7
95.0038	30327.7
95.0039	30327.7
95.004	30327.7
95.0041	30327.7
95.0042	30327.7
95.0042	30327.7
95.0043	30327.7
95.0044	30327.7
95.0045	30327.7
95.0046	30327.7
95.0046	30327.7
95.0047	30327.7
95.0048	30327.7
95.0049	30327.7
95.005	30327.7
95.005	30327.7
95.0051	30327.7
95.0052	30327.7
95.0053	30327.7
95.0054	30327.7
95.0054	30327.7
95.0055	30327.7
95.0056	30327.7
95.0057	30327.7
95.0058	30327.7
95.0058	30327.7
95.0059	30327.7
95.006	30327.7
95.0061	30327.7
95.0062	30327.7
95.0062	30327.7
95.0063	30327.7
95.0064	30327.7
95.0065	30327.7
95.0066	30327.7
95.0066	30327.7
95.0067	30327.7
95.0068	30327.7
95.0069	30327.7
95.007	30327.7
95.007	30327.7
95.0071	30327.7
95.0072	30327.7
95.0073	30327.7
95.0074	30327.7
95.0074	30327.7
95.0075	30327.7
95.0076	30327.7
95.0077	30327.8
95.0078	30327.8
95.0078	30327.8
95.0079	30327.8
95.008	30327.8
95.0081	30327.8
95.0082	30327.8
95.0082	30327.8
95.0083	30327.8
95.0084	30327.8
95.0085	30327.8
95.0086	30327.8
95.0086	30327.8
95.0087	30327.8
95.0088	30327.8
95.0089	30327.8
95.009	30327.8
95.009	30327.8
95.0091	30327.8
95.0092	30327.8
95.0093	30327.8
95.0094	30327.8
95.0094	30327.8
95.0095	30327.8
95.0096	30327.7
95.0097	30327.7
95.0098	30327.7
95.0098	30327.7
95.0099	30327.8
95.01	30327.8
95.0101	30327.8
95.0102	30327.8
95.0102	30327.8
95.0103	30327.8
95.0104	30327.8
95.0105	30327.8
95.0106	30327.8
95.0106	30327.8
95.0107	30327.8
95.0108	30327.8
95.0109	30327.8
95.011	30327.8
95.011	30327.8
95.0111	30327.8
95.0112	30327.8
95.0113	30327.8
95.0114	30327.8
95.0114	30327.8
95.0115	30327.8
95.0116	30327.8
95.0117	30327.8
95.0118	30327.8
95.0118	30327.8
95.0119	30327.8
95.012	30327.8
95.0121	30327.8
95.0122	30327.8
95.0122	30327.8
95.0123	30327.8
95.0124	30327.8
95.0125	30327.8
95.0126	30327.8
95.0126	30327.8
95.0127	30327.8
95.0128	30327.8
95.0129	30327.8
95.013	30327.8
95.013	30327.8
95.0131	30327.8
95.0132	30327.8
95.0133	30327.8
95.0134	30327.8
95.0134	30327.8
95.0135	30327.8
95.0136	30327.8
95.0137	30327.8
95.0138	30327.8
95.0138	30327.8
95.0139	30327.8
95.014	30327.8
95.0141	30327.8
95.0142	30327.8
95.0142	30327.8
95.0143	30327.8
95.0144	30327.8
95.0145	30327.8
95.0146	30327.8
95.0146	30327.8
95.0147	30327.8
95.0148	30327.8
95.0149	30327.8
95.015	30327.8
95.015	30327.8
95.0151	30327.8
95.0152	30327.8
95.0153	30327.8
95.0154	30327.8
95.0154	30327.8
95.0155	30327.8
95.0156	30327.8
95.0157	30327.8
95.0158	30327.8
95.0158	30327.8
95.0159	30327.8
95.016	30327.8
95.0161	30327.8
95.0162	30327.8
95.0162	30327.8
95.0163	30327.8
95.0164	30327.8
95.0165	30327.8
95.0166	30327.8
95.0166	30327.8
95.0167	30327.8
95.0168	30327.8
95.0169	30327.8
95.017	30327.8
95.017	30327.8
95.0171	30327.8
95.0172	30327.8
95.0173	30327.8
95.0174	30327.8
95.0174	30327.8
95.0175	30327.8
95.0176	30327.8
95.0177	30327.8
95.0178	30327.8
95.0178	30327.8
95.0179	30327.8
95.018	30327.8
95.0181	30327.8
95.0182	30327.8
95.0182	30327.8
95.0183	30327.8
95.0184	30327.8
95.0185	30327.7
95.0186	30327.7
95.0186	30327.8
95.0187	30327.8
95.0188	30327.8
95.0189	30327.8
95.019	30327.7
95.019	30327.8
95.0191	30327.8
95.0192	30327.8
95.0193	30327.8
95.0194	30327.7
95.0194	30327.7
95.0195	30327.7
95.0196	30327.7
95.0197	30327.8
95.0198	30327.8
95.0198	30327.8
95.0199	30327.8
95.02	30327.8
95.0201	30327.7
95.0202	30327.7
95.0202	30327.7
95.0203	30327.7
95.0204	30327.7
95.0205	30327.7
95.0206	30327.7
95.0206	30327.7
95.0207	30327.7
95.0208	30327.7
95.0209	30327.7
95.021	30327.7
95.021	30327.7
95.0211	30327.7
95.0212	30327.7
95.0213	30327.7
95.0214	30327.7
95.0214	30327.7
95.0215	30327.7
95.0216	30327.8
95.0217	30327.8
95.0218	30327.8
95.0218	30327.8
95.0219	30327.8
95.022	30327.8
95.0221	30327.8
95.0222	30327.7
95.0222	30327.7
95.0223	30327.7
95.0224	30327.7
95.0225	30327.7
95.0226	30327.7
95.0226	30327.7
95.0227	30327.7
95.0228	30327.7
95.0229	30327.7
95.023	30327.7
95.023	30327.7
95.0231	30327.7
95.0232	30327.7
95.0233	30327.7
95.0234	30327.7
95.0234	30327.7
95.0235	30327.7
95.0236	30327.7
95.0237	30327.7
95.0238	30327.7
95.0238	30327.7
95.0239	30327.7
95.024	30327.7
95.0241	30327.7
95.0242	30327.7
95.0242	30327.7
95.0243	30327.7
95.0244	30327.7
95.0245	30327.7
95.0246	30327.7
95.0246	30327.7
95.0247	30327.7
95.0248	30327.7
95.0249	30327.7
95.025	30327.7
95.025	30327.7
95.0251	30327.7
95.0252	30327.7
95.0253	30327.7
95.0254	30327.7
95.0254	30327.7
95.0255	30327.7
95.0256	30327.8
95.0257	30327.7
95.0258	30327.7
95.0258	30327.7
95.0259	30327.7
95.026	30327.7
95.0261	30327.7
95.0262	30327.7
95.0262	30327.7
95.0263	30327.7
95.0264	30327.7
95.0265	30327.7
95.0266	30327.7
95.0266	30327.7
95.0267	30327.7
95.0268	30327.7
95.0269	30327.7
95.027	30327.7
95.027	30327.7
95.0271	30327.7
95.0272	30327.7
95.0273	30327.7
95.0274	30327.7
95.0274	30327.7
95.0275	30327.7
95.0276	30327.7
95.0277	30327.7
95.0278	30327.7
95.0278	30327.7
95.0279	30327.7
95.028	30327.7
95.0281	30327.7
95.0282	30327.7
95.0282	30327.7
95.0283	30327.7
95.0284	30327.7
95.0285	30327.7
95.0286	30327.7
95.0286	30327.7
95.0287	30327.7
95.0288	30327.7
95.0289	30327.7
95.029	30327.8
95.029	30327.8
95.0291	30327.8
95.0292	30327.8
95.0293	30327.8
95.0294	30327.8
95.0294	30327.8
95.0295	30327.8
95.0296	30327.8
95.0297	30327.7
95.0298	30327.7
95.0298	30327.7
95.0299	30327.7
95.03	30327.7
95.0301	30327.7
95.0302	30327.7
95.0302	30327.7
95.0303	30327.7
95.0304	30327.7
95.0305	30327.8
95.0306	30327.8
95.0306	30327.8
95.0307	30327.8
95.0308	30327.8
95.0309	30327.8
95.031	30327.8
95.031	30327.8
95.0311	30327.8
95.0312	30327.8
95.0313	30327.8
95.0314	30327.8
95.0314	30327.8
95.0315	30327.8
95.0316	30327.8
95.0317	30327.8
95.0318	30327.8
95.0318	30327.8
95.0319	30327.8
95.032	30327.8
95.0321	30327.7
95.0322	30327.8
95.0322	30327.8
95.0323	30327.8
95.0324	30327.7
95.0325	30327.7
95.0326	30327.7
95.0326	30327.7
95.0327	30327.7
95.0328	30327.7
95.0329	30327.8
95.033	30327.8
95.033	30327.8
95.0331	30327.8
95.0332	30327.8
95.0333	30327.8
95.0334	30327.8
95.0334	30327.7
95.0335	30327.7
95.0336	30327.7
95.0337	30327.7
95.0338	30327.7
95.0338	30327.7
95.0339	30327.7
95.034	30327.7
95.0341	30327.7
95.0342	30327.7
95.0342	30327.7
95.0343	30327.7
95.0344	30327.7
95.0345	30327.7
95.0346	30327.7
95.0346	30327.7
95.0347	30327.7
95.0348	30327.7
95.0349	30327.7
95.035	30327.7
95.035	30327.7
95.0351	30327.7
95.0352	30327.7
95.0353	30327.7
95.0354	30327.7
95.0354	30327.7
95.0355	30327.7
95.0356	30327.7
95.0357	30327.7
95.0358	30327.7
95.0358	30327.7
95.0359	30327.7
95.036	30327.7
95.0361	30327.7
95.0362	30327.7
95.0362	30327.7
95.0363	30327.7
95.0364	30327.7
95.0365	30327.7
95.0366	30327.7
95.0366	30327.7
95.0367	30327.7
95.0368	30327.7
95.0369	30327.7
95.037	30327.7
95.037	30327.7
95.0371	30327.7
95.0372	30327.7
95.0373	30327.7
95.0374	30327.7
95.0374	30327.7
95.0375	30327.7
95.0376	30327.7
95.0377	30327.7
95.0378	30327.7
95.0378	30327.7
95.0379	30327.7
95.038	30327.7
95.0381	30327.7
95.0382	30327.7
95.0382	30327.7
95.0383	30327.7
95.0384	30327.7
95.0385	30327.7
95.0386	30327.7
95.0386	30327.7
95.0387	30327.7
95.0388	30327.7
95.0389	30327.7
95.039	30327.7
95.039	30327.7
95.0391	30327.7
95.0392	30327.7
95.0393	30327.7
95.0394	30327.7
95.0394	30327.7
95.0395	30327.7
95.0396	30327.7
95.0397	30327.7
95.0398	30327.7
95.0398	30327.7
95.0399	30327.7
95.04	30327.7
95.0401	30327.7
95.0402	30327.7
95.0402	30327.7
95.0403	30327.7
95.0404	30327.7
95.0405	30327.7
95.0406	30327.7
95.0406	30327.7
95.0407	30327.7
95.0408	30327.7
95.0409	30327.7
95.041	30327.7
95.041	30327.7
95.0411	30327.7
95.0412	30327.7
95.0413	30327.7
95.0414	30327.7
95.0414	30327.7
95.0415	30327.7
95.0416	30327.7
95.0417	30327.7
95.0418	30327.7
95.0418	30327.7
95.0419	30327.7
95.042	30327.7
95.0421	30327.7
95.0422	30327.7
95.0422	30327.7
95.0423	30327.7
95.0424	30327.7
95.0425	30327.7
95.0426	30327.7
95.0426	30327.7
95.0427	30327.7
95.0428	30327.7
95.0429	30327.7
95.043	30327.7
95.043	30327.7
95.0431	30327.7
95.0432	30327.7
95.0433	30327.7
95.0434	30327.7
95.0434	30327.7
95.0435	30327.7
95.0436	30327.7
95.0437	30327.7
95.0438	30327.7
95.0438	30327.7
95.0439	30327.7
95.044	30327.7
95.0441	30327.7
95.0442	30327.7
95.0442	30327.7
95.0443	30327.7
95.0444	30327.7
95.0445	30327.7
95.0446	30327.8
95.0446	30327.8
95.0447	30327.8
95.0448	30327.8
95.0449	30327.7
95.045	30327.7
95.045	30327.7
95.0451	30327.8
95.0452	30327.8
95.0453	30327.8
95.0454	30327.8
95.0454	30327.8
95.0455	30327.8
95.0456	30327.7
95.0457	30327.7
95.0458	30327.7
95.0458	30327.7
95.0459	30327.7
95.046	30327.7
95.0461	30327.7
95.0462	30327.7
95.0462	30327.7
95.0463	30327.7
95.0464	30327.7
95.0465	30327.7
95.0466	30327.7
95.0466	30327.7
95.0467	30327.7
95.0468	30327.7
95.0469	30327.7
95.047	30327.7
95.047	30327.7
95.0471	30327.7
95.0472	30327.8
95.0473	30327.8
95.0474	30327.8
95.0474	30327.8
95.0475	30327.8
95.0476	30327.8
95.0477	30327.8
95.0478	30327.8
95.0478	30327.8
95.0479	30327.8
95.048	30327.8
95.0481	30327.8
95.0482	30327.8
95.0482	30327.8
95.0483	30327.7
95.0484	30327.8
95.0485	30327.8
95.0486	30327.7
95.0486	30327.7
95.0487	30327.7
95.0488	30327.7
95.0489	30327.7
95.049	30327.7
95.049	30327.7
95.0491	30327.7
95.0492	30327.7
95.0493	30327.7
95.0494	30327.7
95.0494	30327.7
95.0495	30327.7
95.0496	30327.7
95.0497	30327.8
95.0498	30327.8
95.0498	30327.7
95.0499	30327.7
95.05	30327.7
95.0501	30327.7
95.0502	30327.8
95.0502	30327.8
95.0503	30327.8
95.0504	30327.8
95.0505	30327.8
95.0506	30327.8
95.0506	30327.8
95.0507	30327.8
95.0508	30327.8
95.0509	30327.8
95.051	30327.8
95.051	30327.8
95.0511	30327.8
95.0512	30327.8
95.0513	30327.8
95.0514	30327.8
95.0514	30327.8
95.0515	30327.7
95.0516	30327.7
95.0517	30327.7
95.0518	30327.7
95.0518	30327.8
95.0519	30327.8
95.052	30327.8
95.0521	30327.7
95.0522	30327.7
95.0522	30327.7
95.0523	30327.7
95.0524	30327.7
95.0525	30327.7
95.0526	30327.7
95.0526	30327.7
95.0527	30327.7
95.0528	30327.7
95.0529	30327.7
95.053	30327.7
95.053	30327.7
95.0531	30327.7
95.0532	30327.7
95.0533	30327.7
95.0534	30327.7
95.0534	30327.7
95.0535	30327.7
95.0536	30327.7
95.0537	30327.7
95.0538	30327.7
95.0538	30327.7
95.0539	30327.7
95.054	30327.7
95.0541	30327.7
95.0542	30327.7
95.0542	30327.7
95.0543	30327.7
95.0544	30327.7
95.0545	30327.7
95.0546	30327.7
95.0546	30327.7
95.0547	30327.7
95.0548	30327.7
95.0549	30327.7
95.055	30327.7
95.055	30327.7
95.0551	30327.7
95.0552	30327.7
95.0553	30327.8
95.0554	30327.8
95.0554	30327.8
95.0555	30327.8
95.0556	30327.8
95.0557	30327.8
95.0558	30327.8
95.0558	30327.8
95.0559	30327.8
95.056	30327.8
95.0561	30327.8
95.0562	30327.8
95.0562	30327.7
95.0563	30327.7
95.0564	30327.8
95.0565	30327.7
95.0566	30327.7
95.0566	30327.7
95.0567	30327.7
95.0568	30327.7
95.0569	30327.7
95.057	30327.8
95.057	30327.7
95.0571	30327.7
95.0572	30327.7
95.0573	30327.7
95.0574	30327.7
95.0574	30327.7
95.0575	30327.7
95.0576	30327.7
95.0577	30327.7
95.0578	30327.7
95.0578	30327.7
95.0579	30327.7
95.058	30327.7
95.0581	30327.7
95.0582	30327.7
95.0582	30327.7
95.0583	30327.7
95.0584	30327.7
95.0585	30327.7
95.0586	30327.7
95.0586	30327.7
95.0587	30327.7
95.0588	30327.7
95.0589	30327.7
95.059	30327.7
95.059	30327.7
95.0591	30327.7
95.0592	30327.8
95.0593	30327.7
95.0594	30327.7
95.0594	30327.7
95.0595	30327.7
95.0596	30327.7
95.0597	30327.7
95.0598	30327.7
95.0598	30327.7
95.0599	30327.7
95.06	30327.7
95.0601	30327.7
95.0602	30327.7
95.0602	30327.8
95.0603	30327.8
95.0604	30327.8
95.0605	30327.8
95.0606	30327.8
95.0606	30327.8
95.0607	30327.8
95.0608	30327.8
95.0609	30327.7
95.061	30327.7
95.061	30327.7
95.0611	30327.7
95.0612	30327.8
95.0613	30327.8
95.0614	30327.8
95.0614	30327.8
95.0615	30327.8
95.0616	30327.8
95.0617	30327.8
95.0618	30327.8
95.0618	30327.8
95.0619	30327.8
95.062	30327.8
95.0621	30327.8
95.0622	30327.8
95.0622	30327.8
95.0623	30327.8
95.0624	30327.8
95.0625	30327.8
95.0626	30327.7
95.0626	30327.7
95.0627	30327.7
95.0628	30327.7
95.0629	30327.7
95.063	30327.7
95.063	30327.7
95.0631	30327.8
95.0632	30327.8
95.0633	30327.8
95.0634	30327.8
95.0634	30327.8
95.0635	30327.8
95.0636	30327.8
95.0637	30327.8
95.0638	30327.8
95.0638	30327.8
95.0639	30327.8
95.064	30327.8
95.0641	30327.8
95.0642	30327.8
95.0642	30327.8
95.0643	30327.8
95.0644	30327.8
95.0645	30327.8
95.0646	30327.8
95.0646	30327.8
95.0647	30327.8
95.0648	30327.8
95.0649	30327.7
95.065	30327.7
95.065	30327.7
95.0651	30327.7
95.0652	30327.7
95.0653	30327.7
95.0654	30327.7
95.0654	30327.7
95.0655	30327.7
95.0656	30327.7
95.0657	30327.7
95.0658	30327.7
95.0658	30327.7
95.0659	30327.7
95.066	30327.7
95.0661	30327.7
95.0662	30327.7
95.0662	30327.7
95.0663	30327.7
95.0664	30327.7
95.0665	30327.7
95.0666	30327.7
95.0666	30327.7
95.0667	30327.7
95.0668	30327.7
95.0669	30327.8
95.067	30327.8
95.067	30327.8
95.0671	30327.7
95.0672	30327.7
95.0673	30327.7
95.0674	30327.7
95.0674	30327.7
95.0675	30327.7
95.0676	30327.7
95.0677	30327.7
95.0678	30327.7
95.0678	30327.7
95.0679	30327.7
95.068	30327.7
95.0681	30327.7
95.0682	30327.7
95.0682	30327.7
95.0683	30327.7
95.0684	30327.7
95.0685	30327.7
95.0686	30327.7
95.0686	30327.7
95.0687	30327.7
95.0688	30327.7
95.0689	30327.7
95.069	30327.7
95.069	30327.7
95.0691	30327.7
95.0692	30327.7
95.0693	30327.7
95.0694	30327.7
95.0694	30327.7
95.0695	30327.7
95.0696	30327.7
95.0697	30327.7
95.0698	30327.7
95.0698	30327.7
95.0699	30327.7
95.07	30327.7
95.0701	30327.7
95.0702	30327.7
95.0702	30327.7
95.0703	30327.7
95.0704	30327.7
95.0705	30327.7
95.0706	30327.7
95.0706	30327.7
95.0707	30327.7
95.0708	30327.7
95.0709	30327.7
95.071	30327.7
95.071	30327.7
95.0711	30327.7
95.0712	30327.7
95.0713	30327.7
95.0714	30327.7
95.0714	30327.7
95.0715	30327.7
95.0716	30327.7
95.0717	30327.7
95.0718	30327.7
95.0718	30327.7
95.0719	30327.7
95.072	30327.7
95.0721	30327.7
95.0722	30327.7
95.0722	30327.7
95.0723	30327.7
95.0724	30327.7
95.0725	30327.7
95.0726	30327.7
95.0726	30327.7
95.0727	30327.7
95.0728	30327.7
95.0729	30327.7
95.073	30327.7
95.073	30327.7
95.0731	30327.7
95.0732	30327.7
95.0733	30327.7
95.0734	30327.7
95.0734	30327.7
95.0735	30327.7
95.0736	30327.7
95.0737	30327.7
95.0738	30327.7
95.0738	30327.7
95.0739	30327.7
95.074	30327.7
95.0741	30327.7
95.0742	30327.7
95.0742	30327.7
95.0743	30327.7
95.0744	30327.7
95.0745	30327.7
95.0746	30327.7
95.0746	30327.7
95.0747	30327.7
95.0748	30327.7
95.0749	30327.7
95.075	30327.7
95.075	30327.7
95.0751	30327.7
95.0752	30327.7
95.0753	30327.7
95.0754	30327.8
95.0754	30327.8
95.0755	30327.8
95.0756	30327.8
95.0757	30327.8
95.0758	30327.8
95.0758	30327.7
95.0759	30327.7
95.076	30327.7
95.0761	30327.7
95.0762	30327.7
95.0762	30327.7
95.0763	30327.7
95.0764	30327.7
95.0765	30327.7
95.0766	30327.7
95.0766	30327.7
95.0767	30327.7
95.0768	30327.7
95.0769	30327.7
95.077	30327.7
95.077	30327.7
95.0771	30327.7
95.0772	30327.7
95.0773	30327.7
95.0774	30327.7
95.0774	30327.7
95.0775	30327.7
95.0776	30327.7
95.0777	30327.7
95.0778	30327.7
95.0778	30327.7
95.0779	30327.7
95.078	30327.7
95.0781	30327.7
95.0782	30327.8
95.0782	30327.8
95.0783	30327.8
95.0784	30327.8
95.0785	30327.8
95.0786	30327.8
95.0786	30327.8
95.0787	30327.8
95.0788	30327.8
95.0789	30327.8
95.079	30327.8
95.079	30327.8
95.0791	30327.8
95.0792	30327.8
95.0793	30327.8
95.0794	30327.8
95.0794	30327.8
95.0795	30327.8
95.0796	30327.8
95.0797	30327.8
95.0798	30327.8
95.0798	30327.8
95.0799	30327.8
95.08	30327.8
95.0801	30327.8
95.0802	30327.8
95.0802	30327.8
95.0803	30327.8
95.0804	30327.8
95.0805	30327.8
95.0806	30327.8
95.0806	30327.8
95.0807	30327.8
95.0808	30327.8
95.0809	30327.8
95.081	30327.8
95.081	30327.8
95.0811	30327.8
95.0812	30327.8
95.0813	30327.8
95.0814	30327.8
95.0814	30327.8
95.0815	30327.8
95.0816	30327.8
95.0817	30327.8
95.0818	30327.8
95.0818	30327.8
95.0819	30327.8
95.082	30327.8
95.0821	30327.8
95.0822	30327.8
95.0822	30327.8
95.0823	30327.8
95.0824	30327.8
95.0825	30327.8
95.0826	30327.8
95.0826	30327.8
95.0827	30327.8
95.0828	30327.8
95.0829	30327.8
95.083	30327.8
95.083	30327.8
95.0831	30327.8
95.0832	30327.8
95.0833	30327.8
95.0834	30327.8
95.0834	30327.8
95.0835	30327.8
95.0836	30327.8
95.0837	30327.8
95.0838	30327.7
95.0838	30327.7
95.0839	30327.7
95.084	30327.7
95.0841	30327.7
95.0842	30327.7
95.0842	30327.7
95.0843	30327.7
95.0844	30327.7
95.0845	30327.7
95.0846	30327.7
95.0846	30327.7
95.0847	30327.7
95.0848	30327.7
95.0849	30327.7
95.085	30327.7
95.085	30327.7
95.0851	30327.7
95.0852	30327.7
95.0853	30327.7
95.0854	30327.7
95.0854	30327.7
95.0855	30327.7
95.0856	30327.7
95.0857	30327.7
95.0858	30327.7
95.0858	30327.7
95.0859	30327.7
95.086	30327.7
95.0861	30327.7
95.0862	30327.7
95.0862	30327.7
95.0863	30327.7
95.0864	30327.7
95.0865	30327.7
95.0866	30327.7
95.0866	30327.7
95.0867	30327.7
95.0868	30327.7
95.0869	30327.7
95.087	30327.7
95.087	30327.7
95.0871	30327.7
95.0872	30327.7
95.0873	30327.7
95.0874	30327.7
95.0874	30327.7
95.0875	30327.7
95.0876	30327.7
95.0877	30327.7
95.0878	30327.7
95.0878	30327.7
95.0879	30327.7
95.088	30327.7
95.0881	30327.7
95.0882	30327.7
95.0882	30327.7
95.0883	30327.7
95.0884	30327.7
95.0885	30327.7
95.0886	30327.7
95.0886	30327.7
95.0887	30327.7
95.0888	30327.7
95.0889	30327.7
95.089	30327.7
95.089	30327.7
95.0891	30327.7
95.0892	30327.7
95.0893	30327.7
95.0894	30327.8
95.0894	30327.8
95.0895	30327.8
95.0896	30327.8
95.0897	30327.8
95.0898	30327.8
95.0898	30327.8
95.0899	30327.8
95.09	30327.8
95.0901	30327.8
95.0902	30327.8
95.0902	30327.8
95.0903	30327.8
95.0904	30327.8
95.0905	30327.8
95.0906	30327.8
95.0906	30327.8
95.0907	30327.8
95.0908	30327.8
95.0909	30327.8
95.091	30327.8
95.091	30327.8
95.0911	30327.8
95.0912	30327.8
95.0913	30327.8
95.0914	30327.7
95.0914	30327.7
95.0915	30327.7
95.0916	30327.7
95.0917	30327.7
95.0918	30327.7
95.0918	30327.7
95.0919	30327.7
95.092	30327.8
95.0921	30327.8
95.0922	30327.8
95.0922	30327.8
95.0923	30327.7
95.0924	30327.7
95.0925	30327.7
95.0926	30327.7
95.0926	30327.7
95.0927	30327.7
95.0928	30327.7
95.0929	30327.7
95.093	30327.8
95.093	30327.7
95.0931	30327.7
95.0932	30327.7
95.0933	30327.7
95.0934	30327.7
95.0934	30327.7
95.0935	30327.7
95.0936	30327.7
95.0937	30327.7
95.0938	30327.7
95.0938	30327.7
95.0939	30327.7
95.094	30327.7
95.0941	30327.7
95.0942	30327.7
95.0942	30327.7
95.0943	30327.7
95.0944	30327.7
95.0945	30327.7
95.0946	30327.7
95.0946	30327.7
95.0947	30327.7
95.0948	30327.8
95.0949	30327.7
95.095	30327.7
95.095	30327.8
95.0951	30327.8
95.0952	30327.8
95.0953	30327.8
95.0954	30327.8
95.0954	30327.8
95.0955	30327.8
95.0956	30327.8
95.0957	30327.8
95.0958	30327.8
95.0958	30327.8
95.0959	30327.8
95.096	30327.8
95.0961	30327.8
95.0962	30327.8
95.0962	30327.8
95.0963	30327.8
95.0964	30327.8
95.0965	30327.8
95.0966	30327.8
95.0966	30327.8
95.0967	30327.8
95.0968	30327.8
95.0969	30327.8
95.097	30327.8
95.097	30327.8
95.0971	30327.8
95.0972	30327.8
95.0973	30327.8
95.0974	30327.8
95.0974	30327.8
95.0975	30327.8
95.0976	30327.8
95.0977	30327.8
95.0978	30327.8
95.0978	30327.8
95.0979	30327.8
95.098	30327.8
95.0981	30327.8
95.0982	30327.8
95.0982	30327.8
95.0983	30327.8
95.0984	30327.8
95.0985	30327.8
95.0986	30327.8
95.0986	30327.8
95.0987	30327.8
95.0988	30327.8
95.0989	30327.8
95.099	30327.8
95.099	30327.8
95.0991	30327.7
95.0992	30327.7
95.0993	30327.7
95.0994	30327.7
95.0994	30327.7
95.0995	30327.7
95.0996	30327.7
95.0997	30327.7
95.0998	30327.7
95.0998	30327.7
95.0999	30327.7
95.1	30327.7
95.1001	30327.7
95.1002	30327.7
95.1002	30327.7
95.1003	30327.7
95.1004	30327.7
95.1005	30327.7
95.1006	30327.7
95.1006	30327.8
95.1007	30327.8
95.1008	30327.8
95.1009	30327.7
95.101	30327.7
95.101	30327.7
95.1011	30327.7
95.1012	30327.7
95.1013	30327.7
95.1014	30327.7
95.1014	30327.7
95.1015	30327.7
95.1016	30327.7
95.1017	30327.7
95.1018	30327.7
95.1018	30327.7
95.1019	30327.7
95.102	30327.7
95.1021	30327.7
95.1022	30327.7
95.1022	30327.8
95.1023	30327.8
95.1024	30327.7
95.1025	30327.7
95.1026	30327.7
95.1026	30327.7
95.1027	30327.7
95.1028	30327.8
95.1029	30327.8
95.103	30327.7
95.103	30327.8
95.1031	30327.8
95.1032	30327.8
95.1033	30327.7
95.1034	30327.7
95.1034	30327.7
95.1035	30327.7
95.1036	30327.7
95.1037	30327.7
95.1038	30327.7
95.1038	30327.7
95.1039	30327.7
95.104	30327.7
95.1041	30327.7
95.1042	30327.7
95.1042	30327.7
95.1043	30327.7
95.1044	30327.7
95.1045	30327.7
95.1046	30327.7
95.1046	30327.7
95.1047	30327.7
95.1048	30327.7
95.1049	30327.7
95.105	30327.7
95.105	30327.7
95.1051	30327.7
95.1052	30327.7
95.1053	30327.7
95.1054	30327.7
95.1054	30327.7
95.1055	30327.7
95.1056	30327.7
95.1057	30327.7
95.1058	30327.7
95.1058	30327.7
95.1059	30327.7
95.106	30327.8
95.1061	30327.8
95.1062	30327.8
95.1062	30327.8
95.1063	30327.8
95.1064	30327.8
95.1065	30327.7
95.1066	30327.7
95.1066	30327.7
95.1067	30327.7
95.1068	30327.7
95.1069	30327.7
95.107	30327.7
95.107	30327.7
95.1071	30327.7
95.1072	30327.7
95.1073	30327.7
95.1074	30327.8
95.1074	30327.8
95.1075	30327.8
95.1076	30327.8
95.1077	30327.8
95.1078	30327.8
95.1078	30327.8
95.1079	30327.8
95.108	30327.7
95.1081	30327.8
95.1082	30327.8
95.1082	30327.8
95.1083	30327.7
95.1084	30327.7
95.1085	30327.7
95.1086	30327.7
95.1086	30327.7
95.1087	30327.8
95.1088	30327.8
95.1089	30327.8
95.109	30327.8
95.109	30327.8
95.1091	30327.8
95.1092	30327.8
95.1093	30327.8
95.1094	30327.8
95.1094	30327.8
95.1095	30327.8
95.1096	30327.8
95.1097	30327.8
95.1098	30327.8
95.1098	30327.8
95.1099	30327.8
95.11	30327.8
95.1101	30327.8
95.1102	30327.8
95.1102	30327.8
95.1103	30327.8
95.1104	30327.8
95.1105	30327.8
95.1106	30327.8
95.1106	30327.8
95.1107	30327.8
95.1108	30327.8
95.1109	30327.8
95.111	30327.8
95.111	30327.8
95.1111	30327.8
95.1112	30327.8
95.1113	30327.8
95.1114	30327.8
95.1114	30327.8
95.1115	30327.8
95.1116	30327.8
95.1117	30327.8
95.1118	30327.8
95.1118	30327.8
95.1119	30327.8
95.112	30327.8
95.1121	30327.8
95.1122	30327.8
95.1122	30327.8
95.1123	30327.8
95.1124	30327.8
95.1125	30327.8
95.1126	30327.8
95.1126	30327.8
95.1127	30327.8
95.1128	30327.8
95.1129	30327.8
95.113	30327.8
95.113	30327.8
95.1131	30327.8
95.1132	30327.8
95.1133	30327.8
95.1134	30327.8
95.1134	30327.8
95.1135	30327.8
95.1136	30327.8
95.1137	30327.8
95.1138	30327.8
95.1138	30327.8
95.1139	30327.8
95.114	30327.8
95.1141	30327.8
95.1142	30327.8
95.1142	30327.8
95.1143	30327.8
95.1144	30327.8
95.1145	30327.8
95.1146	30327.8
95.1146	30327.8
95.1147	30327.8
95.1148	30327.8
95.1149	30327.8
95.115	30327.8
95.115	30327.8
95.1151	30327.8
95.1152	30327.8
95.1153	30327.8
95.1154	30327.8
95.1154	30327.8
95.1155	30327.8
95.1156	30327.8
95.1157	30327.8
95.1158	30327.8
95.1158	30327.7
95.1159	30327.8
95.116	30327.8
95.1161	30327.8
95.1162	30327.8
95.1162	30327.8
95.1163	30327.8
95.1164	30327.8
95.1165	30327.7
95.1166	30327.8
95.1166	30327.7
95.1167	30327.7
95.1168	30327.8
95.1169	30327.7
95.117	30327.7
95.117	30327.8
95.1171	30327.8
95.1172	30327.8
95.1173	30327.8
95.1174	30327.8
95.1174	30327.8
95.1175	30327.8
95.1176	30327.8
95.1177	30327.8
95.1178	30327.8
95.1178	30327.8
95.1179	30327.8
95.118	30327.8
95.1181	30327.8
95.1182	30327.8
95.1182	30327.8
95.1183	30327.8
95.1184	30327.8
95.1185	30327.7
95.1186	30327.7
95.1186	30327.7
95.1187	30327.7
95.1188	30327.7
95.1189	30327.7
95.119	30327.7
95.119	30327.7
95.1191	30327.7
95.1192	30327.7
95.1193	30327.7
95.1194	30327.7
95.1194	30327.7
95.1195	30327.8
95.1196	30327.8
95.1197	30327.8
95.1198	30327.7
95.1198	30327.7
95.1199	30327.7
95.12	30327.7
95.1201	30327.7
95.1202	30327.7
95.1202	30327.7
95.1203	30327.7
95.1204	30327.7
95.1205	30327.7
95.1206	30327.8
95.1206	30327.8
95.1207	30327.8
95.1208	30327.8
95.1209	30327.8
95.121	30327.8
95.121	30327.8
95.1211	30327.8
95.1212	30327.8
95.1213	30327.8
95.1214	30327.8
95.1214	30327.8
95.1215	30327.8
95.1216	30327.7
95.1217	30327.7
95.1218	30327.7
95.1218	30327.7
95.1219	30327.7
95.122	30327.7
95.1221	30327.7
95.1222	30327.7
95.1222	30327.7
95.1223	30327.7
95.1224	30327.7
95.1225	30327.7
95.1226	30327.7
95.1226	30327.7
95.1227	30327.7
95.1228	30327.7
95.1229	30327.7
95.123	30327.7
95.123	30327.7
95.1231	30327.7
95.1232	30327.7
95.1233	30327.7
95.1234	30327.7
95.1234	30327.7
95.1235	30327.7
95.1236	30327.7
95.1237	30327.7
95.1238	30327.7
95.1238	30327.7
95.1239	30327.7
95.124	30327.7
95.1241	30327.7
95.1242	30327.7
95.1242	30327.7
95.1243	30327.7
95.1244	30327.7
95.1245	30327.7
95.1246	30327.7
95.1246	30327.7
95.1247	30327.7
95.1248	30327.7
95.1249	30327.7
95.125	30327.7
95.125	30327.7
95.1251	30327.7
95.1252	30327.8
95.1253	30327.8
95.1254	30327.8
95.1254	30327.8
95.1255	30327.8
95.1256	30327.8
95.1257	30327.7
95.1258	30327.7
95.1258	30327.7
95.1259	30327.7
95.126	30327.7
95.1261	30327.7
95.1262	30327.7
95.1262	30327.7
95.1263	30327.7
95.1264	30327.7
95.1265	30327.7
95.1266	30327.7
95.1266	30327.7
95.1267	30327.7
95.1268	30327.7
95.1269	30327.7
95.127	30327.7
95.127	30327.7
95.1271	30327.7
95.1272	30327.7
95.1273	30327.7
95.1274	30327.7
95.1274	30327.7
95.1275	30327.7
95.1276	30327.7
95.1277	30327.7
95.1278	30327.7
95.1278	30327.7
95.1279	30327.7
95.128	30327.7
95.1281	30327.7
95.1282	30327.7
95.1282	30327.7
95.1283	30327.7
95.1284	30327.7
95.1285	30327.7
95.1286	30327.7
95.1286	30327.8
95.1287	30327.7
95.1288	30327.7
95.1289	30327.7
95.129	30327.7
95.129	30327.7
95.1291	30327.7
95.1292	30327.7
95.1293	30327.7
95.1294	30327.7
95.1294	30327.7
95.1295	30327.7
95.1296	30327.7
95.1297	30327.7
95.1298	30327.7
95.1298	30327.7
95.1299	30327.7
95.13	30327.7
95.1301	30327.7
95.1302	30327.7
95.1302	30327.8
95.1303	30327.8
95.1304	30327.8
95.1305	30327.8
95.1306	30327.8
95.1306	30327.8
95.1307	30327.8
95.1308	30327.8
95.1309	30327.8
95.131	30327.8
95.131	30327.8
95.1311	30327.8
95.1312	30327.8
95.1313	30327.8
95.1314	30327.8
95.1314	30327.8
95.1315	30327.8
95.1316	30327.8
95.1317	30327.8
95.1318	30327.8
95.1318	30327.8
95.1319	30327.8
95.132	30327.8
95.1321	30327.8
95.1322	30327.8
95.1322	30327.8
95.1323	30327.8
95.1324	30327.8
95.1325	30327.8
95.1326	30327.8
95.1326	30327.8
95.1327	30327.8
95.1328	30327.8
95.1329	30327.8
95.133	30327.8
95.133	30327.8
95.1331	30327.8
95.1332	30327.8
95.1333	30327.8
95.1334	30327.8
95.1334	30327.8
95.1335	30327.8
95.1336	30327.8
95.1337	30327.8
95.1338	30327.8
95.1338	30327.8
95.1339	30327.8
95.134	30327.8
95.1341	30327.8
95.1342	30327.8
95.1342	30327.8
95.1343	30327.8
95.1344	30327.8
95.1345	30327.8
95.1346	30327.8
95.1346	30327.8
95.1347	30327.8
95.1348	30327.8
95.1349	30327.8
95.135	30327.8
95.135	30327.8
95.1351	30327.8
95.1352	30327.8
95.1353	30327.8
95.1354	30327.8
95.1354	30327.8
95.1355	30327.8
95.1356	30327.8
95.1357	30327.8
95.1358	30327.8
95.1358	30327.7
95.1359	30327.7
95.136	30327.7
95.1361	30327.7
95.1362	30327.7
95.1362	30327.7
95.1363	30327.7
95.1364	30327.7
95.1365	30327.7
95.1366	30327.7
95.1366	30327.7
95.1367	30327.7
95.1368	30327.7
95.1369	30327.7
95.137	30327.7
95.137	30327.7
95.1371	30327.7
95.1372	30327.7
95.1373	30327.7
95.1374	30327.7
95.1374	30327.7
95.1375	30327.7
95.1376	30327.7
95.1377	30327.7
95.1378	30327.7
95.1378	30327.7
95.1379	30327.7
95.138	30327.7
95.1381	30327.7
95.1382	30327.7
95.1382	30327.7
95.1383	30327.7
95.1384	30327.7
95.1385	30327.7
95.1386	30327.7
95.1386	30327.7
95.1387	30327.7
95.1388	30327.7
95.1389	30327.7
95.139	30327.7
95.139	30327.7
95.1391	30327.7
95.1392	30327.7
95.1393	30327.7
95.1394	30327.7
95.1394	30327.7
95.1395	30327.8
95.1396	30327.8
95.1397	30327.8
95.1398	30327.8
95.1398	30327.8
95.1399	30327.8
95.14	30327.8
95.1401	30327.8
95.1402	30327.8
95.1402	30327.8
95.1403	30327.8
95.1404	30327.8
95.1405	30327.8
95.1406	30327.8
95.1406	30327.8
95.1407	30327.8
95.1408	30327.8
95.1409	30327.8
95.141	30327.8
95.141	30327.8
95.1411	30327.7
95.1412	30327.7
95.1413	30327.8
95.1414	30327.8
95.1414	30327.7
95.1415	30327.8
95.1416	30327.8
95.1417	30327.7
95.1418	30327.7
95.1418	30327.7
95.1419	30327.7
95.142	30327.7
95.1421	30327.7
95.1422	30327.7
95.1422	30327.7
95.1423	30327.7
95.1424	30327.7
95.1425	30327.7
95.1426	30327.7
95.1426	30327.7
95.1427	30327.7
95.1428	30327.7
95.1429	30327.7
95.143	30327.7
95.143	30327.7
95.1431	30327.7
95.1432	30327.7
95.1433	30327.7
95.1434	30327.7
95.1434	30327.7
95.1435	30327.7
95.1436	30327.7
95.1437	30327.7
95.1438	30327.7
95.1438	30327.7
95.1439	30327.7
95.144	30327.8
95.1441	30327.8
95.1442	30327.8
95.1442	30327.8
95.1443	30327.8
95.1444	30327.8
95.1445	30327.8
95.1446	30327.8
95.1446	30327.8
95.1447	30327.8
95.1448	30327.8
95.1449	30327.8
95.145	30327.8
95.145	30327.8
95.1451	30327.8
95.1452	30327.8
95.1453	30327.8
95.1454	30327.8
95.1454	30327.8
95.1455	30327.8
95.1456	30327.8
95.1457	30327.8
95.1458	30327.8
95.1458	30327.8
95.1459	30327.8
95.146	30327.8
95.1461	30327.7
95.1462	30327.7
95.1462	30327.7
95.1463	30327.7
95.1464	30327.7
95.1465	30327.7
95.1466	30327.8
95.1466	30327.8
95.1467	30327.7
95.1468	30327.7
95.1469	30327.8
95.147	30327.7
95.147	30327.8
95.1471	30327.8
95.1472	30327.8
95.1473	30327.8
95.1474	30327.8
95.1474	30327.8
95.1475	30327.8
95.1476	30327.8
95.1477	30327.8
95.1478	30327.8
95.1478	30327.8
95.1479	30327.8
95.148	30327.8
95.1481	30327.8
95.1482	30327.8
95.1482	30327.8
95.1483	30327.8
95.1484	30327.8
95.1485	30327.8
95.1486	30327.8
95.1486	30327.8
95.1487	30327.8
95.1488	30327.8
95.1489	30327.8
95.149	30327.8
95.149	30327.8
95.1491	30327.8
95.1492	30327.8
95.1493	30327.8
95.1494	30327.8
95.1494	30327.8
95.1495	30327.8
95.1496	30327.8
95.1497	30327.8
95.1498	30327.8
95.1498	30327.8
95.1499	30327.8
95.15	30327.8
95.1501	30327.8
95.1502	30327.8
95.1502	30327.8
95.1503	30327.8
95.1504	30327.8
95.1505	30327.8
95.1506	30327.8
95.1506	30327.7
95.1507	30327.7
95.1508	30327.8
95.1509	30327.8
95.151	30327.8
95.151	30327.8
95.1511	30327.8
95.1512	30327.8
95.1513	30327.8
95.1514	30327.8
95.1514	30327.8
95.1515	30327.8
95.1516	30327.8
95.1517	30327.8
95.1518	30327.7
95.1518	30327.7
95.1519	30327.7
95.152	30327.7
95.1521	30327.7
95.1522	30327.7
95.1522	30327.7
95.1523	30327.7
95.1524	30327.7
95.1525	30327.7
95.1526	30327.7
95.1526	30327.7
95.1527	30327.7
95.1528	30327.7
95.1529	30327.7
95.153	30327.7
95.153	30327.7
95.1531	30327.7
95.1532	30327.7
95.1533	30327.7
95.1534	30327.7
95.1534	30327.7
95.1535	30327.7
95.1536	30327.7
95.1537	30327.7
95.1538	30327.7
95.1538	30327.7
95.1539	30327.7
95.154	30327.7
95.1541	30327.7
95.1542	30327.7
95.1542	30327.7
95.1543	30327.7
95.1544	30327.7
95.1545	30327.7
95.1546	30327.7
95.1546	30327.7
95.1547	30327.7
95.1548	30327.7
95.1549	30327.7
95.155	30327.7
95.155	30327.7
95.1551	30327.7
95.1552	30327.7
95.1553	30327.7
95.1554	30327.7
95.1554	30327.7
95.1555	30327.7
95.1556	30327.7
95.1557	30327.7
95.1558	30327.7
95.1558	30327.7
95.1559	30327.7
95.156	30327.7
95.1561	30327.7
95.1562	30327.7
95.1562	30327.7
95.1563	30327.7
95.1564	30327.7
95.1565	30327.7
95.1566	30327.7
95.1566	30327.7
95.1567	30327.7
95.1568	30327.7
95.1569	30327.7
95.157	30327.8
95.157	30327.8
95.1571	30327.7
95.1572	30327.7
95.1573	30327.7
95.1574	30327.7
95.1574	30327.7
95.1575	30327.7
95.1576	30327.8
95.1577	30327.8
95.1578	30327.8
95.1578	30327.8
95.1579	30327.8
95.158	30327.8
95.1581	30327.8
95.1582	30327.8
95.1582	30327.8
95.1583	30327.8
95.1584	30327.8
95.1585	30327.8
95.1586	30327.8
95.1586	30327.8
95.1587	30327.8
95.1588	30327.8
95.1589	30327.8
95.159	30327.8
95.159	30327.8
95.1591	30327.8
95.1592	30327.8
95.1593	30327.8
95.1594	30327.8
95.1594	30327.8
95.1595	30327.8
95.1596	30327.8
95.1597	30327.8
95.1598	30327.8
95.1598	30327.8
[truncated: 273,002+ more rows]
