# Supplementary material for: Inertial sensing of water content in tumor spheroids
Source: Sci Adv. 2026 Apr 3;12(14):eaeb1451. doi: 10.1126/sciadv.aeb1451 (PMC13048265; doi:10.1126/sciadv.aeb1451)
Supplement: Supplementary file 2 — Data S1 [file sciadv.aeb1451_data_s1.zip › Data S1/s3a_optiprep.xlsx]

## Sheet: Sheet1
time_s	frequency_hz
345	30147.1
345	30147.1
345	30147.1
345	30147.1
345	30147.1
345	30147.1
345	30147.1
345.001	30147.1
345.001	30147.1
345.001	30147.1
345.001	30147.1
345.001	30147.1
345.001	30147.1
345.001	30147.1
345.001	30147.1
345.001	30147.1
345.001	30147.1
345.001	30147.1
345.001	30147.1
345.002	30147.1
345.002	30147.1
345.002	30147.1
345.002	30147.1
345.002	30147.1
345.002	30147.1
345.002	30147.1
345.002	30147.1
345.002	30147.1
345.002	30147.1
345.002	30147.1
345.002	30147.1
345.002	30147.1
345.003	30147.1
345.003	30147.1
345.003	30147.1
345.003	30147.1
345.003	30147.1
345.003	30147.1
345.003	30147.1
345.003	30147.1
345.003	30147.1
345.003	30147.1
345.003	30147.1
345.003	30147.1
345.004	30147.1
345.004	30147.1
345.004	30147.1
345.004	30147.1
345.004	30147.1
345.004	30147.1
345.004	30147.1
345.004	30147.1
345.004	30147.1
345.004	30147.1
345.004	30147.1
345.004	30147.1
345.004	30147.1
345.005	30147.1
345.005	30147.1
345.005	30147.1
345.005	30147.1
345.005	30147.1
345.005	30147.1
345.005	30147.1
345.005	30147.1
345.005	30147.1
345.005	30147.1
345.005	30147.1
345.005	30147.1
345.006	30147.1
345.006	30147.1
345.006	30147.1
345.006	30147.1
345.006	30147.1
345.006	30147.1
345.006	30147.1
345.006	30147.1
345.006	30147.1
345.006	30147.1
345.006	30147.1
345.006	30147.1
345.006	30147.1
345.007	30147.1
345.007	30147.1
345.007	30147.1
345.007	30147.1
345.007	30147.1
345.007	30147.1
345.007	30147.1
345.007	30147.1
345.007	30147.1
345.007	30147.1
345.007	30147.1
345.007	30147.1
345.008	30147.1
345.008	30147.1
345.008	30147.1
345.008	30147.1
345.008	30147.1
345.008	30147.1
345.008	30147.1
345.008	30147.1
345.008	30147.1
345.008	30147.1
345.008	30147.1
345.008	30147.1
345.008	30147.1
345.009	30147.1
345.009	30147.1
345.009	30147.1
345.009	30147.1
345.009	30147.1
345.009	30147.1
345.009	30147.1
345.009	30147.1
345.009	30147.1
345.009	30147.1
345.009	30147.1
345.009	30147.1
345.01	30147.1
345.01	30147.1
345.01	30147.1
345.01	30147.1
345.01	30147.1
345.01	30147.1
345.01	30147.1
345.01	30147.1
345.01	30147.1
345.01	30147.1
345.01	30147.1
345.01	30147.1
345.01	30147.1
345.011	30147.1
345.011	30147.1
345.011	30147.1
345.011	30147.1
345.011	30147.1
345.011	30147.1
345.011	30147.1
345.011	30147.1
345.011	30147.1
345.011	30147.1
345.011	30147.1
345.011	30147.1
345.012	30147.1
345.012	30147.1
345.012	30147.1
345.012	30147.1
345.012	30147.1
345.012	30147.1
345.012	30147.1
345.012	30147.1
345.012	30147.1
345.012	30147.1
345.012	30147.1
345.012	30147.1
345.012	30147.1
345.013	30147.1
345.013	30147.1
345.013	30147.1
345.013	30147.1
345.013	30147.1
345.013	30147.1
345.013	30147.1
345.013	30147.1
345.013	30147.1
345.013	30147.2
345.013	30147.2
345.013	30147.2
345.014	30147.2
345.014	30147.1
345.014	30147.1
345.014	30147.1
345.014	30147.2
345.014	30147.2
345.014	30147.2
345.014	30147.1
345.014	30147.2
345.014	30147.2
345.014	30147.1
345.014	30147.1
345.014	30147.1
345.015	30147.1
345.015	30147.1
345.015	30147.1
345.015	30147.1
345.015	30147.1
345.015	30147.1
345.015	30147.1
345.015	30147.1
345.015	30147.1
345.015	30147.1
345.015	30147.1
345.015	30147.1
345.016	30147.1
345.016	30147.1
345.016	30147.1
345.016	30147.1
345.016	30147.1
345.016	30147.1
345.016	30147.1
345.016	30147.1
345.016	30147.1
345.016	30147.1
345.016	30147.1
345.016	30147.1
345.016	30147.1
345.017	30147.1
345.017	30147.1
345.017	30147.1
345.017	30147.1
345.017	30147.1
345.017	30147.1
345.017	30147.1
345.017	30147.1
345.017	30147.1
345.017	30147.1
345.017	30147.1
345.017	30147.1
345.018	30147.1
345.018	30147.1
345.018	30147.1
345.018	30147.1
345.018	30147.1
345.018	30147.1
345.018	30147.1
345.018	30147.1
345.018	30147.1
345.018	30147.1
345.018	30147.1
345.018	30147.1
345.018	30147.1
345.019	30147.1
345.019	30147.1
345.019	30147.1
345.019	30147.1
345.019	30147.1
345.019	30147.1
345.019	30147.1
345.019	30147.1
345.019	30147.1
345.019	30147.1
345.019	30147.1
345.019	30147.1
345.02	30147.1
345.02	30147.1
345.02	30147.1
345.02	30147.1
345.02	30147.1
345.02	30147.1
345.02	30147.1
345.02	30147.1
345.02	30147.1
345.02	30147.1
345.02	30147.1
345.02	30147.1
345.02	30147.1
345.021	30147.1
345.021	30147.1
345.021	30147.1
345.021	30147.1
345.021	30147.1
345.021	30147.1
345.021	30147.1
345.021	30147.1
345.021	30147.1
345.021	30147.1
345.021	30147.1
345.021	30147.1
345.022	30147.1
345.022	30147.1
345.022	30147.1
345.022	30147.1
345.022	30147.1
345.022	30147.1
345.022	30147.1
345.022	30147.1
345.022	30147.1
345.022	30147.1
345.022	30147.1
345.022	30147.1
345.022	30147.1
345.023	30147.2
345.023	30147.2
345.023	30147.2
345.023	30147.2
345.023	30147.2
345.023	30147.2
345.023	30147.2
345.023	30147.2
345.023	30147.2
345.023	30147.2
345.023	30147.2
345.023	30147.2
345.024	30147.2
345.024	30147.2
345.024	30147.2
345.024	30147.2
345.024	30147.2
345.024	30147.2
345.024	30147.2
345.024	30147.2
345.024	30147.2
345.024	30147.2
345.024	30147.1
345.024	30147.1
345.024	30147.1
345.025	30147.1
345.025	30147.1
345.025	30147.1
345.025	30147.2
345.025	30147.2
345.025	30147.2
345.025	30147.2
345.025	30147.1
345.025	30147.1
345.025	30147.1
345.025	30147.1
345.025	30147.1
345.026	30147.1
345.026	30147.1
345.026	30147.1
345.026	30147.1
345.026	30147.1
345.026	30147.1
345.026	30147.1
345.026	30147.1
345.026	30147.1
345.026	30147.1
345.026	30147.1
345.026	30147.1
345.026	30147.1
345.027	30147.1
345.027	30147.1
345.027	30147.1
345.027	30147.1
345.027	30147.1
345.027	30147.1
345.027	30147.1
345.027	30147.1
345.027	30147.1
345.027	30147.1
345.027	30147.1
345.027	30147.1
345.028	30147.1
345.028	30147.1
345.028	30147.1
345.028	30147.1
345.028	30147.1
345.028	30147.1
345.028	30147.1
345.028	30147.1
345.028	30147.1
345.028	30147.1
345.028	30147.1
345.028	30147.1
345.028	30147.1
345.029	30147.1
345.029	30147.1
345.029	30147.1
345.029	30147.1
345.029	30147.1
345.029	30147.1
345.029	30147.1
345.029	30147.1
345.029	30147.1
345.029	30147.1
345.029	30147.1
345.029	30147.1
345.03	30147.1
345.03	30147.1
345.03	30147.1
345.03	30147.1
345.03	30147.1
345.03	30147.1
345.03	30147.1
345.03	30147.1
345.03	30147.1
345.03	30147.1
345.03	30147.1
345.03	30147.1
345.03	30147.1
345.031	30147.1
345.031	30147.1
345.031	30147.1
345.031	30147.1
345.031	30147.1
345.031	30147.1
345.031	30147.1
345.031	30147.1
345.031	30147.1
345.031	30147.1
345.031	30147.1
345.031	30147.1
345.032	30147.1
345.032	30147.1
345.032	30147.1
345.032	30147.1
345.032	30147.1
345.032	30147.1
345.032	30147.1
345.032	30147.1
345.032	30147.1
345.032	30147.1
345.032	30147.1
345.032	30147.1
345.032	30147.1
345.033	30147.1
345.033	30147.1
345.033	30147.1
345.033	30147.1
345.033	30147.1
345.033	30147.1
345.033	30147.1
345.033	30147.1
345.033	30147.1
345.033	30147.1
345.033	30147.1
345.033	30147.1
345.034	30147.1
345.034	30147.1
345.034	30147.1
345.034	30147.1
345.034	30147.1
345.034	30147.1
345.034	30147.1
345.034	30147.1
345.034	30147.1
345.034	30147.1
345.034	30147.1
345.034	30147.1
345.034	30147.1
345.035	30147.1
345.035	30147.1
345.035	30147.1
345.035	30147.1
345.035	30147.1
345.035	30147.1
345.035	30147.1
345.035	30147.1
345.035	30147.1
345.035	30147.1
345.035	30147.1
345.035	30147.1
345.036	30147.1
345.036	30147.1
345.036	30147.1
345.036	30147.1
345.036	30147.1
345.036	30147.1
345.036	30147.1
345.036	30147.1
345.036	30147.1
345.036	30147.1
345.036	30147.1
345.036	30147.1
345.036	30147.1
345.037	30147.1
345.037	30147.1
345.037	30147.1
345.037	30147.1
345.037	30147.1
345.037	30147.1
345.037	30147.1
345.037	30147.1
345.037	30147.1
345.037	30147.1
345.037	30147.1
345.037	30147.1
345.038	30147.1
345.038	30147.1
345.038	30147.1
345.038	30147.1
345.038	30147.1
345.038	30147.1
345.038	30147.1
345.038	30147.1
345.038	30147.1
345.038	30147.1
345.038	30147.1
345.038	30147.1
345.038	30147.1
345.039	30147.1
345.039	30147.1
345.039	30147.1
345.039	30147.1
345.039	30147.1
345.039	30147.1
345.039	30147.1
345.039	30147.1
345.039	30147.1
345.039	30147.1
345.039	30147.1
345.039	30147.1
345.04	30147.1
345.04	30147.1
345.04	30147.1
345.04	30147.1
345.04	30147.1
345.04	30147.1
345.04	30147.1
345.04	30147.1
345.04	30147.1
345.04	30147.1
345.04	30147.1
345.04	30147.1
345.04	30147.1
345.041	30147.1
345.041	30147.1
345.041	30147.1
345.041	30147.1
345.041	30147.1
345.041	30147.1
345.041	30147.1
345.041	30147.1
345.041	30147.1
345.041	30147.1
345.041	30147.1
345.041	30147.1
345.042	30147.1
345.042	30147.1
345.042	30147.1
345.042	30147.1
345.042	30147.1
345.042	30147.1
345.042	30147.1
345.042	30147.1
345.042	30147.1
345.042	30147.1
345.042	30147.1
345.042	30147.1
345.042	30147.1
345.043	30147.1
345.043	30147.1
345.043	30147.1
345.043	30147.1
345.043	30147.1
345.043	30147.1
345.043	30147.1
345.043	30147.1
345.043	30147.1
345.043	30147.1
345.043	30147.1
345.043	30147.1
345.044	30147.1
345.044	30147.1
345.044	30147.1
345.044	30147.1
345.044	30147.1
345.044	30147.1
345.044	30147.1
345.044	30147.1
345.044	30147.1
345.044	30147.1
345.044	30147.1
345.044	30147.1
345.044	30147.1
345.045	30147.1
345.045	30147.1
345.045	30147.1
345.045	30147.1
345.045	30147.1
345.045	30147.1
345.045	30147.1
345.045	30147.1
345.045	30147.1
345.045	30147.1
345.045	30147.1
345.045	30147.1
345.046	30147.1
345.046	30147.1
345.046	30147.1
345.046	30147.1
345.046	30147.1
345.046	30147.1
345.046	30147.1
345.046	30147.1
345.046	30147.1
345.046	30147.1
345.046	30147.1
345.046	30147.1
345.046	30147.1
345.047	30147.1
345.047	30147.1
345.047	30147.1
345.047	30147.1
345.047	30147.1
345.047	30147.1
345.047	30147.1
345.047	30147.1
345.047	30147.1
345.047	30147.1
345.047	30147.1
345.047	30147.1
345.048	30147.1
345.048	30147.1
345.048	30147.1
345.048	30147.1
345.048	30147.1
345.048	30147.1
345.048	30147.1
345.048	30147.1
345.048	30147.1
345.048	30147.1
345.048	30147.1
345.048	30147.1
345.048	30147.1
345.049	30147.1
345.049	30147.1
345.049	30147.1
345.049	30147.1
345.049	30147.1
345.049	30147.1
345.049	30147.1
345.049	30147.1
345.049	30147.1
345.049	30147.1
345.049	30147.1
345.049	30147.1
345.05	30147.2
345.05	30147.2
345.05	30147.2
345.05	30147.1
345.05	30147.2
345.05	30147.1
345.05	30147.1
345.05	30147.1
345.05	30147.1
345.05	30147.1
345.05	30147.1
345.05	30147.1
345.05	30147.1
345.051	30147.1
345.051	30147.1
345.051	30147.1
345.051	30147.1
345.051	30147.1
345.051	30147.1
345.051	30147.1
345.051	30147.1
345.051	30147.1
345.051	30147.1
345.051	30147.1
345.051	30147.1
345.052	30147.1
345.052	30147.1
345.052	30147.1
345.052	30147.1
345.052	30147.1
345.052	30147.1
345.052	30147.1
345.052	30147.1
345.052	30147.1
345.052	30147.1
345.052	30147.1
345.052	30147.1
345.052	30147.1
345.053	30147.1
345.053	30147.2
345.053	30147.2
345.053	30147.2
345.053	30147.2
345.053	30147.2
345.053	30147.1
345.053	30147.1
345.053	30147.1
345.053	30147.1
345.053	30147.1
345.053	30147.1
345.054	30147.1
345.054	30147.1
345.054	30147.1
345.054	30147.1
345.054	30147.1
345.054	30147.1
345.054	30147.1
345.054	30147.1
345.054	30147.2
345.054	30147.1
345.054	30147.1
345.054	30147.1
345.054	30147.1
345.055	30147.1
345.055	30147.1
345.055	30147.1
345.055	30147.1
345.055	30147.2
345.055	30147.2
345.055	30147.2
345.055	30147.2
345.055	30147.2
345.055	30147.2
345.055	30147.2
345.055	30147.2
345.056	30147.2
345.056	30147.2
345.056	30147.2
345.056	30147.2
345.056	30147.2
345.056	30147.2
345.056	30147.2
345.056	30147.2
345.056	30147.2
345.056	30147.2
345.056	30147.2
345.056	30147.2
345.056	30147.2
345.057	30147.2
345.057	30147.2
345.057	30147.2
345.057	30147.2
345.057	30147.2
345.057	30147.2
345.057	30147.2
345.057	30147.2
345.057	30147.2
345.057	30147.2
345.057	30147.2
345.057	30147.2
345.058	30147.2
345.058	30147.2
345.058	30147.2
345.058	30147.1
345.058	30147.1
345.058	30147.1
345.058	30147.1
345.058	30147.1
345.058	30147.1
345.058	30147.1
345.058	30147.1
345.058	30147.1
345.058	30147.1
345.059	30147.1
345.059	30147.1
345.059	30147.1
345.059	30147.1
345.059	30147.1
345.059	30147.1
345.059	30147.1
345.059	30147.1
345.059	30147.2
345.059	30147.1
345.059	30147.1
345.059	30147.1
345.06	30147.1
345.06	30147.2
345.06	30147.2
345.06	30147.2
345.06	30147.2
345.06	30147.2
345.06	30147.2
345.06	30147.2
345.06	30147.2
345.06	30147.2
345.06	30147.1
345.06	30147.1
345.06	30147.1
345.061	30147.1
345.061	30147.1
345.061	30147.1
345.061	30147.1
345.061	30147.1
345.061	30147.1
345.061	30147.1
345.061	30147.1
345.061	30147.1
345.061	30147.1
345.061	30147.1
345.061	30147.1
345.062	30147.1
345.062	30147.1
345.062	30147.1
345.062	30147.1
345.062	30147.1
345.062	30147.1
345.062	30147.1
345.062	30147.1
345.062	30147.1
345.062	30147.1
345.062	30147.1
345.062	30147.1
345.062	30147.1
345.063	30147.1
345.063	30147.1
345.063	30147.1
345.063	30147.1
345.063	30147.1
345.063	30147.1
345.063	30147.1
345.063	30147.1
345.063	30147.1
345.063	30147.1
345.063	30147.1
345.063	30147.1
345.064	30147.1
345.064	30147.1
345.064	30147.1
345.064	30147.1
345.064	30147.1
345.064	30147.1
345.064	30147.1
345.064	30147.1
345.064	30147.1
345.064	30147.1
345.064	30147.1
345.064	30147.1
345.064	30147.1
345.065	30147.1
345.065	30147.1
345.065	30147.1
345.065	30147.1
345.065	30147.1
345.065	30147.1
345.065	30147.1
345.065	30147.1
345.065	30147.1
345.065	30147.1
345.065	30147.1
345.065	30147.1
345.066	30147.1
345.066	30147.2
345.066	30147.2
345.066	30147.1
345.066	30147.1
345.066	30147.1
345.066	30147.1
345.066	30147.1
345.066	30147.1
345.066	30147.1
345.066	30147.1
345.066	30147.1
345.066	30147.1
345.067	30147.1
345.067	30147.1
345.067	30147.1
345.067	30147.1
345.067	30147.1
345.067	30147.1
345.067	30147.1
345.067	30147.1
345.067	30147.1
345.067	30147.1
345.067	30147.1
345.067	30147.1
345.068	30147.1
345.068	30147.1
345.068	30147.1
345.068	30147.1
345.068	30147.1
345.068	30147.1
345.068	30147.1
345.068	30147.1
345.068	30147.1
345.068	30147.1
345.068	30147.1
345.068	30147.1
345.068	30147.1
345.069	30147.1
345.069	30147.1
345.069	30147.1
345.069	30147.1
345.069	30147.1
345.069	30147.1
345.069	30147.1
345.069	30147.1
345.069	30147.1
345.069	30147.1
345.069	30147.1
345.069	30147.1
345.07	30147.1
345.07	30147.1
345.07	30147.1
345.07	30147.1
345.07	30147.1
345.07	30147.1
345.07	30147.1
345.07	30147.1
345.07	30147.1
345.07	30147.1
345.07	30147.1
345.07	30147.1
345.07	30147.1
345.071	30147.1
345.071	30147.1
345.071	30147.1
345.071	30147.1
345.071	30147.1
345.071	30147.1
345.071	30147.1
345.071	30147.1
345.071	30147.1
345.071	30147.1
345.071	30147.1
345.071	30147.1
345.072	30147.1
345.072	30147.1
345.072	30147.1
345.072	30147.1
345.072	30147.1
345.072	30147.1
345.072	30147.1
345.072	30147.1
345.072	30147.1
345.072	30147.1
345.072	30147.1
345.072	30147.1
345.072	30147.1
345.073	30147.1
345.073	30147.1
345.073	30147.1
345.073	30147.1
345.073	30147.1
345.073	30147.1
345.073	30147.1
345.073	30147.1
345.073	30147.1
345.073	30147.1
345.073	30147.1
345.073	30147.1
345.074	30147.1
345.074	30147.1
345.074	30147.1
345.074	30147.1
345.074	30147.1
345.074	30147.1
345.074	30147.1
345.074	30147.1
345.074	30147.1
345.074	30147.1
345.074	30147.1
345.074	30147.1
345.074	30147.1
345.075	30147.1
345.075	30147.1
345.075	30147.1
345.075	30147.1
345.075	30147.1
345.075	30147.1
345.075	30147.1
345.075	30147.1
345.075	30147.1
345.075	30147.1
345.075	30147.1
345.075	30147.1
345.076	30147.1
345.076	30147.1
345.076	30147.1
345.076	30147.1
345.076	30147.1
345.076	30147.1
345.076	30147.1
345.076	30147.1
345.076	30147.1
345.076	30147.1
345.076	30147.1
345.076	30147.1
345.076	30147.1
345.077	30147.1
345.077	30147.1
345.077	30147.1
345.077	30147.1
345.077	30147.2
345.077	30147.2
345.077	30147.2
345.077	30147.2
345.077	30147.2
345.077	30147.2
345.077	30147.2
345.077	30147.2
345.078	30147.2
345.078	30147.2
345.078	30147.2
345.078	30147.1
345.078	30147.1
345.078	30147.1
345.078	30147.1
345.078	30147.2
345.078	30147.2
345.078	30147.2
345.078	30147.2
345.078	30147.2
345.078	30147.2
345.079	30147.2
345.079	30147.2
345.079	30147.2
345.079	30147.1
345.079	30147.1
345.079	30147.1
345.079	30147.1
345.079	30147.1
345.079	30147.1
345.079	30147.1
345.079	30147.1
345.079	30147.1
345.08	30147.1
345.08	30147.2
345.08	30147.1
345.08	30147.1
345.08	30147.1
345.08	30147.1
345.08	30147.2
345.08	30147.2
345.08	30147.1
345.08	30147.2
345.08	30147.2
345.08	30147.1
345.08	30147.2
345.081	30147.2
345.081	30147.2
345.081	30147.2
345.081	30147.2
345.081	30147.1
345.081	30147.1
345.081	30147.1
345.081	30147.2
345.081	30147.2
345.081	30147.2
345.081	30147.2
345.081	30147.2
345.082	30147.2
345.082	30147.2
345.082	30147.2
345.082	30147.2
345.082	30147.2
345.082	30147.2
345.082	30147.2
345.082	30147.2
345.082	30147.2
345.082	30147.2
345.082	30147.2
345.082	30147.1
345.082	30147.1
345.083	30147.1
345.083	30147.1
345.083	30147.1
345.083	30147.1
345.083	30147.1
345.083	30147.1
345.083	30147.1
345.083	30147.2
345.083	30147.1
345.083	30147.1
345.083	30147.2
345.083	30147.2
345.084	30147.1
345.084	30147.1
345.084	30147.1
345.084	30147.1
345.084	30147.1
345.084	30147.1
345.084	30147.1
345.084	30147.1
345.084	30147.1
345.084	30147.1
345.084	30147.1
345.084	30147.1
345.084	30147.1
345.085	30147.1
345.085	30147.1
345.085	30147.1
345.085	30147.1
345.085	30147.1
345.085	30147.1
345.085	30147.1
345.085	30147.2
345.085	30147.2
345.085	30147.2
345.085	30147.2
345.085	30147.2
345.086	30147.2
345.086	30147.2
345.086	30147.2
345.086	30147.2
345.086	30147.2
345.086	30147.1
345.086	30147.1
345.086	30147.1
345.086	30147.1
345.086	30147.1
345.086	30147.1
345.086	30147.1
345.086	30147.1
345.087	30147.1
345.087	30147.1
345.087	30147.1
345.087	30147.1
345.087	30147.1
345.087	30147.1
345.087	30147.2
345.087	30147.2
345.087	30147.1
345.087	30147.2
345.087	30147.1
345.087	30147.2
345.088	30147.2
345.088	30147.2
345.088	30147.2
345.088	30147.2
345.088	30147.2
345.088	30147.2
345.088	30147.1
345.088	30147.1
345.088	30147.1
345.088	30147.1
345.088	30147.1
345.088	30147.1
345.088	30147.1
345.089	30147.1
345.089	30147.1
345.089	30147.1
345.089	30147.1
345.089	30147.1
345.089	30147.1
345.089	30147.1
345.089	30147.1
345.089	30147.1
345.089	30147.1
345.089	30147.1
345.089	30147.1
345.09	30147.1
345.09	30147.1
345.09	30147.1
345.09	30147.1
345.09	30147.1
345.09	30147.1
345.09	30147.1
345.09	30147.1
345.09	30147.1
345.09	30147.1
345.09	30147.1
345.09	30147.1
345.09	30147.1
345.091	30147.1
345.091	30147.1
345.091	30147.1
345.091	30147.1
345.091	30147.1
345.091	30147.1
345.091	30147.1
345.091	30147.1
345.091	30147.1
345.091	30147.1
345.091	30147.1
345.091	30147.1
345.092	30147.2
345.092	30147.2
345.092	30147.2
345.092	30147.1
345.092	30147.1
345.092	30147.1
345.092	30147.2
345.092	30147.2
345.092	30147.2
345.092	30147.2
345.092	30147.2
345.092	30147.2
345.092	30147.2
345.093	30147.2
345.093	30147.2
345.093	30147.2
345.093	30147.2
345.093	30147.2
345.093	30147.2
345.093	30147.2
345.093	30147.2
345.093	30147.2
345.093	30147.2
345.093	30147.2
345.093	30147.2
345.094	30147.2
345.094	30147.2
345.094	30147.2
345.094	30147.2
345.094	30147.2
345.094	30147.2
345.094	30147.2
345.094	30147.2
345.094	30147.2
345.094	30147.2
345.094	30147.2
345.094	30147.2
345.094	30147.2
345.095	30147.2
345.095	30147.2
345.095	30147.2
345.095	30147.2
345.095	30147.1
345.095	30147.1
345.095	30147.1
345.095	30147.1
345.095	30147.1
345.095	30147.1
345.095	30147.1
345.095	30147.1
345.096	30147.1
345.096	30147.1
345.096	30147.2
345.096	30147.2
345.096	30147.1
345.096	30147.1
345.096	30147.1
345.096	30147.1
345.096	30147.1
345.096	30147.1
345.096	30147.1
345.096	30147.1
345.096	30147.1
345.097	30147.2
345.097	30147.2
345.097	30147.2
345.097	30147.2
345.097	30147.2
345.097	30147.2
345.097	30147.2
345.097	30147.2
345.097	30147.2
345.097	30147.2
345.097	30147.2
345.097	30147.2
345.098	30147.2
345.098	30147.2
345.098	30147.2
345.098	30147.2
345.098	30147.2
345.098	30147.2
345.098	30147.2
345.098	30147.2
345.098	30147.2
345.098	30147.2
345.098	30147.2
345.098	30147.2
345.098	30147.2
345.099	30147.2
345.099	30147.2
345.099	30147.2
345.099	30147.2
345.099	30147.2
345.099	30147.2
345.099	30147.2
345.099	30147.2
345.099	30147.2
345.099	30147.1
345.099	30147.1
345.099	30147.1
345.1	30147.1
345.1	30147.2
345.1	30147.2
345.1	30147.1
345.1	30147.1
345.1	30147.1
345.1	30147.1
345.1	30147.1
345.1	30147.2
345.1	30147.2
345.1	30147.2
345.1	30147.1
345.1	30147.2
345.101	30147.2
345.101	30147.2
345.101	30147.2
345.101	30147.1
345.101	30147.1
345.101	30147.1
345.101	30147.1
345.101	30147.1
345.101	30147.1
345.101	30147.1
345.101	30147.1
345.101	30147.1
345.102	30147.1
345.102	30147.1
345.102	30147.1
345.102	30147.1
345.102	30147.1
345.102	30147.1
345.102	30147.2
345.102	30147.2
345.102	30147.2
345.102	30147.2
345.102	30147.2
345.102	30147.1
345.102	30147.1
345.103	30147.1
345.103	30147.1
345.103	30147.1
345.103	30147.1
345.103	30147.1
345.103	30147.1
345.103	30147.1
345.103	30147.1
345.103	30147.1
345.103	30147.1
345.103	30147.1
345.103	30147.1
345.104	30147.1
345.104	30147.1
345.104	30147.1
345.104	30147.1
345.104	30147.1
345.104	30147.1
345.104	30147.1
345.104	30147.1
345.104	30147.1
345.104	30147.2
345.104	30147.1
345.104	30147.1
345.104	30147.1
345.105	30147.1
345.105	30147.1
345.105	30147.1
345.105	30147.1
345.105	30147.1
345.105	30147.1
345.105	30147.1
345.105	30147.1
345.105	30147.1
345.105	30147.1
345.105	30147.2
345.105	30147.1
345.106	30147.1
345.106	30147.1
345.106	30147.1
345.106	30147.1
345.106	30147.2
345.106	30147.1
345.106	30147.1
345.106	30147.1
345.106	30147.1
345.106	30147.1
345.106	30147.2
345.106	30147.2
345.106	30147.2
345.107	30147.2
345.107	30147.2
345.107	30147.2
345.107	30147.2
345.107	30147.2
345.107	30147.2
345.107	30147.2
345.107	30147.2
345.107	30147.2
345.107	30147.2
345.107	30147.2
345.107	30147.2
345.108	30147.2
345.108	30147.2
345.108	30147.2
345.108	30147.2
345.108	30147.2
345.108	30147.2
345.108	30147.2
345.108	30147.2
345.108	30147.2
345.108	30147.2
345.108	30147.2
345.108	30147.2
345.108	30147.2
345.109	30147.2
345.109	30147.2
345.109	30147.2
345.109	30147.2
345.109	30147.2
345.109	30147.2
345.109	30147.2
345.109	30147.2
345.109	30147.2
345.109	30147.2
345.109	30147.2
345.109	30147.2
345.11	30147.2
345.11	30147.2
345.11	30147.2
345.11	30147.1
345.11	30147.1
345.11	30147.1
345.11	30147.1
345.11	30147.1
345.11	30147.1
345.11	30147.1
345.11	30147.1
345.11	30147.2
345.11	30147.2
345.111	30147.1
345.111	30147.1
345.111	30147.1
345.111	30147.1
345.111	30147.2
345.111	30147.2
345.111	30147.2
345.111	30147.2
345.111	30147.2
345.111	30147.2
345.111	30147.2
345.111	30147.2
345.112	30147.2
345.112	30147.1
345.112	30147.1
345.112	30147.1
345.112	30147.2
345.112	30147.2
345.112	30147.2
345.112	30147.1
345.112	30147.2
345.112	30147.2
345.112	30147.2
345.112	30147.2
345.112	30147.2
345.113	30147.2
345.113	30147.2
345.113	30147.2
345.113	30147.2
345.113	30147.2
345.113	30147.2
345.113	30147.2
345.113	30147.2
345.113	30147.2
345.113	30147.2
345.113	30147.2
345.113	30147.2
345.114	30147.2
345.114	30147.2
345.114	30147.2
345.114	30147.2
345.114	30147.2
345.114	30147.2
345.114	30147.2
345.114	30147.2
345.114	30147.2
345.114	30147.2
345.114	30147.2
345.114	30147.2
345.114	30147.2
345.115	30147.2
345.115	30147.2
345.115	30147.2
345.115	30147.2
345.115	30147.2
345.115	30147.2
345.115	30147.2
345.115	30147.2
345.115	30147.2
345.115	30147.2
345.115	30147.2
345.115	30147.2
345.116	30147.2
345.116	30147.2
345.116	30147.2
345.116	30147.2
345.116	30147.2
345.116	30147.2
345.116	30147.2
345.116	30147.2
345.116	30147.2
345.116	30147.2
345.116	30147.2
345.116	30147.2
345.116	30147.2
345.117	30147.2
345.117	30147.2
345.117	30147.2
345.117	30147.2
345.117	30147.2
345.117	30147.2
345.117	30147.2
345.117	30147.2
345.117	30147.2
345.117	30147.2
345.117	30147.2
345.117	30147.2
345.118	30147.2
345.118	30147.2
345.118	30147.2
345.118	30147.2
345.118	30147.1
345.118	30147.1
345.118	30147.1
345.118	30147.1
345.118	30147.1
345.118	30147.1
345.118	30147.1
345.118	30147.1
345.118	30147.1
345.119	30147.1
345.119	30147.1
345.119	30147.2
345.119	30147.2
345.119	30147.2
345.119	30147.2
345.119	30147.2
345.119	30147.2
345.119	30147.2
345.119	30147.2
345.119	30147.2
345.119	30147.2
345.12	30147.2
345.12	30147.2
345.12	30147.2
345.12	30147.2
345.12	30147.2
345.12	30147.2
345.12	30147.2
345.12	30147.2
345.12	30147.2
345.12	30147.2
345.12	30147.2
345.12	30147.2
345.12	30147.2
345.121	30147.2
345.121	30147.2
345.121	30147.2
345.121	30147.2
345.121	30147.2
345.121	30147.1
345.121	30147.2
345.121	30147.2
345.121	30147.2
345.121	30147.2
345.121	30147.1
345.121	30147.1
345.122	30147.1
345.122	30147.1
345.122	30147.1
345.122	30147.1
345.122	30147.1
345.122	30147.1
345.122	30147.1
345.122	30147.2
345.122	30147.2
345.122	30147.2
345.122	30147.2
345.122	30147.2
345.122	30147.1
345.123	30147.1
345.123	30147.1
345.123	30147.1
345.123	30147.1
345.123	30147.1
345.123	30147.2
345.123	30147.2
345.123	30147.2
345.123	30147.2
345.123	30147.2
345.123	30147.2
345.123	30147.2
345.124	30147.2
345.124	30147.2
345.124	30147.2
345.124	30147.2
345.124	30147.2
345.124	30147.2
345.124	30147.2
345.124	30147.2
345.124	30147.2
345.124	30147.2
345.124	30147.2
345.124	30147.2
345.124	30147.2
345.125	30147.2
345.125	30147.2
345.125	30147.2
345.125	30147.2
345.125	30147.2
345.125	30147.2
345.125	30147.2
345.125	30147.2
345.125	30147.2
345.125	30147.2
345.125	30147.2
345.125	30147.2
345.126	30147.2
345.126	30147.2
345.126	30147.2
345.126	30147.2
345.126	30147.2
345.126	30147.2
345.126	30147.2
345.126	30147.2
345.126	30147.2
345.126	30147.2
345.126	30147.2
345.126	30147.2
345.126	30147.2
345.127	30147.2
345.127	30147.2
345.127	30147.2
345.127	30147.2
345.127	30147.2
345.127	30147.2
345.127	30147.2
345.127	30147.2
345.127	30147.2
345.127	30147.2
345.127	30147.2
345.127	30147.2
345.128	30147.2
345.128	30147.2
345.128	30147.1
345.128	30147.1
345.128	30147.2
345.128	30147.2
345.128	30147.2
345.128	30147.2
345.128	30147.2
345.128	30147.1
345.128	30147.1
345.128	30147.1
345.128	30147.1
345.129	30147.1
345.129	30147.1
345.129	30147.1
345.129	30147.1
345.129	30147.1
345.129	30147.1
345.129	30147.1
345.129	30147.1
345.129	30147.1
345.129	30147.1
345.129	30147.1
345.129	30147.1
345.13	30147.1
345.13	30147.1
345.13	30147.1
345.13	30147.1
345.13	30147.1
345.13	30147.1
345.13	30147.1
345.13	30147.1
345.13	30147.1
345.13	30147.1
345.13	30147.1
345.13	30147.1
345.13	30147.1
345.131	30147.1
345.131	30147.1
345.131	30147.1
345.131	30147.1
345.131	30147.1
345.131	30147.1
345.131	30147.1
345.131	30147.1
345.131	30147.1
345.131	30147.1
345.131	30147.1
345.131	30147.1
345.132	30147.1
345.132	30147.1
345.132	30147.1
345.132	30147.1
345.132	30147.1
345.132	30147.1
345.132	30147.1
345.132	30147.1
345.132	30147.1
345.132	30147.1
345.132	30147.2
345.132	30147.2
345.132	30147.2
345.133	30147.2
345.133	30147.2
345.133	30147.2
345.133	30147.2
345.133	30147.2
345.133	30147.2
345.133	30147.2
345.133	30147.2
345.133	30147.2
345.133	30147.2
345.133	30147.2
345.133	30147.2
345.134	30147.2
345.134	30147.2
345.134	30147.2
345.134	30147.2
345.134	30147.2
345.134	30147.2
345.134	30147.2
345.134	30147.2
345.134	30147.2
345.134	30147.2
345.134	30147.2
345.134	30147.2
345.134	30147.2
345.135	30147.2
345.135	30147.2
345.135	30147.2
345.135	30147.2
345.135	30147.2
345.135	30147.2
345.135	30147.2
345.135	30147.2
345.135	30147.2
345.135	30147.2
345.135	30147.2
345.135	30147.2
345.136	30147.2
345.136	30147.2
345.136	30147.2
345.136	30147.2
345.136	30147.2
345.136	30147.2
345.136	30147.2
345.136	30147.2
345.136	30147.2
345.136	30147.2
345.136	30147.2
345.136	30147.2
345.136	30147.2
345.137	30147.2
345.137	30147.2
345.137	30147.2
345.137	30147.2
345.137	30147.2
345.137	30147.2
345.137	30147.2
345.137	30147.2
345.137	30147.2
345.137	30147.2
345.137	30147.2
345.137	30147.2
345.138	30147.2
345.138	30147.2
345.138	30147.2
345.138	30147.2
345.138	30147.2
345.138	30147.2
345.138	30147.2
345.138	30147.2
345.138	30147.2
345.138	30147.2
345.138	30147.2
345.138	30147.2
345.138	30147.2
345.139	30147.2
345.139	30147.2
345.139	30147.2
345.139	30147.2
345.139	30147.2
345.139	30147.1
345.139	30147.2
345.139	30147.2
345.139	30147.2
345.139	30147.2
345.139	30147.2
345.139	30147.2
345.14	30147.2
345.14	30147.2
345.14	30147.2
345.14	30147.2
345.14	30147.2
345.14	30147.2
345.14	30147.2
345.14	30147.2
345.14	30147.2
345.14	30147.2
345.14	30147.2
345.14	30147.2
345.14	30147.2
345.141	30147.2
345.141	30147.2
345.141	30147.2
345.141	30147.2
345.141	30147.2
345.141	30147.2
345.141	30147.2
345.141	30147.2
345.141	30147.2
345.141	30147.2
345.141	30147.2
345.141	30147.2
345.142	30147.2
345.142	30147.2
345.142	30147.2
345.142	30147.1
345.142	30147.1
345.142	30147.1
345.142	30147.1
345.142	30147.1
345.142	30147.1
345.142	30147.1
345.142	30147.2
345.142	30147.2
345.142	30147.2
345.143	30147.1
345.143	30147.1
345.143	30147.1
345.143	30147.1
345.143	30147.1
345.143	30147.1
345.143	30147.1
345.143	30147.1
345.143	30147.2
345.143	30147.2
345.143	30147.2
345.143	30147.2
345.144	30147.2
345.144	30147.2
345.144	30147.2
345.144	30147.2
345.144	30147.2
345.144	30147.2
345.144	30147.2
345.144	30147.2
345.144	30147.2
345.144	30147.2
345.144	30147.2
345.144	30147.2
345.144	30147.2
345.145	30147.2
345.145	30147.2
345.145	30147.2
345.145	30147.2
345.145	30147.2
345.145	30147.2
345.145	30147.2
345.145	30147.2
345.145	30147.2
345.145	30147.2
345.145	30147.2
345.145	30147.2
345.146	30147.2
345.146	30147.2
345.146	30147.2
345.146	30147.2
345.146	30147.2
345.146	30147.2
345.146	30147.2
345.146	30147.2
345.146	30147.2
345.146	30147.2
345.146	30147.2
345.146	30147.2
345.146	30147.1
345.147	30147.1
345.147	30147.1
345.147	30147.1
345.147	30147.1
345.147	30147.1
345.147	30147.1
345.147	30147.1
345.147	30147.1
345.147	30147.1
345.147	30147.2
345.147	30147.2
345.147	30147.2
345.148	30147.1
345.148	30147.2
345.148	30147.2
345.148	30147.2
345.148	30147.2
345.148	30147.2
345.148	30147.2
345.148	30147.2
345.148	30147.2
345.148	30147.2
345.148	30147.2
345.148	30147.2
345.148	30147.2
345.149	30147.2
345.149	30147.2
345.149	30147.2
345.149	30147.2
345.149	30147.2
345.149	30147.2
345.149	30147.2
345.149	30147.2
345.149	30147.2
345.149	30147.2
345.149	30147.2
345.149	30147.2
345.15	30147.2
345.15	30147.2
345.15	30147.2
345.15	30147.2
345.15	30147.2
345.15	30147.1
345.15	30147.1
345.15	30147.1
345.15	30147.1
345.15	30147.1
345.15	30147.1
345.15	30147.1
345.15	30147.1
345.151	30147.1
345.151	30147.2
345.151	30147.2
345.151	30147.2
345.151	30147.2
345.151	30147.2
345.151	30147.2
345.151	30147.2
345.151	30147.2
345.151	30147.2
345.151	30147.2
345.151	30147.1
345.152	30147.1
345.152	30147.1
345.152	30147.2
345.152	30147.2
345.152	30147.2
345.152	30147.2
345.152	30147.2
345.152	30147.2
345.152	30147.2
345.152	30147.2
345.152	30147.2
345.152	30147.2
345.152	30147.1
345.153	30147.1
345.153	30147.1
345.153	30147.1
345.153	30147.2
345.153	30147.2
345.153	30147.2
345.153	30147.2
345.153	30147.2
345.153	30147.2
345.153	30147.2
345.153	30147.2
345.153	30147.2
345.154	30147.2
345.154	30147.2
345.154	30147.2
345.154	30147.1
345.154	30147.1
345.154	30147.1
345.154	30147.1
345.154	30147.1
345.154	30147.2
345.154	30147.2
345.154	30147.2
345.154	30147.2
345.154	30147.2
345.155	30147.2
345.155	30147.2
345.155	30147.2
345.155	30147.2
345.155	30147.2
345.155	30147.2
345.155	30147.2
345.155	30147.2
345.155	30147.2
345.155	30147.2
345.155	30147.2
345.155	30147.2
345.156	30147.2
345.156	30147.2
345.156	30147.2
345.156	30147.2
345.156	30147.2
345.156	30147.2
345.156	30147.2
345.156	30147.2
345.156	30147.1
345.156	30147.1
345.156	30147.1
345.156	30147.1
345.156	30147.1
345.157	30147.1
345.157	30147.1
345.157	30147.2
345.157	30147.1
345.157	30147.1
345.157	30147.1
345.157	30147.1
345.157	30147.2
345.157	30147.2
345.157	30147.2
345.157	30147.2
345.157	30147.2
345.158	30147.2
345.158	30147.2
345.158	30147.2
345.158	30147.2
345.158	30147.2
345.158	30147.2
345.158	30147.2
345.158	30147.2
345.158	30147.2
345.158	30147.2
345.158	30147.2
345.158	30147.2
345.158	30147.2
345.159	30147.2
345.159	30147.2
345.159	30147.2
345.159	30147.2
345.159	30147.2
345.159	30147.2
345.159	30147.2
345.159	30147.2
345.159	30147.2
345.159	30147.2
345.159	30147.2
345.159	30147.2
345.16	30147.2
345.16	30147.2
345.16	30147.2
345.16	30147.2
345.16	30147.2
[truncated: 248,002+ more rows]
