# Supplementary material for: Inertial sensing of water content in tumor spheroids
Source: Sci Adv. 2026 Apr 3;12(14):eaeb1451. doi: 10.1126/sciadv.aeb1451 (PMC13048265; doi:10.1126/sciadv.aeb1451)
Supplement: Supplementary file 2 — Data S1 [file sciadv.aeb1451_data_s1.zip › Data S1/s4.xlsx]

## Sheet: Sheet1
Medium	H2O-PBS	D2O-PBS
681816	715113	636807
488589	541673	566592
621156	661079	532968
705311	716232	686848
657214	619851	604854
554398	699292	652183
694715	672452	617349
587115	555007	705379
626180	657003	569160
679458	690572	619964
463603	650515	602479
540719	672921	459789
		619319
		653589
		641884
		586936
