# Supplementary material for: Inertial sensing of water content in tumor spheroids
Source: Sci Adv. 2026 Apr 3;12(14):eaeb1451. doi: 10.1126/sciadv.aeb1451 (PMC13048265; doi:10.1126/sciadv.aeb1451)
Supplement: Supplementary file 2 — Data S1 [file sciadv.aeb1451_data_s1.zip › Data S1/s5a.xlsx]

## Sheet: s5a
400um bead population	500um bead population	400um single bead	500um single bead	Spheroid in H2O	Spheroid in Optiprep	Spheroid in D2O
0.0268005	0.0219017	0.0219842	0.0241814	0.0317271	0.0200567	0.0207221
0.0238974	0.0193101	0.0238606	0.0246947	0.0313619	0.0231551	0.0213337
0.0261324	0.0198442	0.0224053	0.0252532	0.0316974	0.0207849	0.0370845
0.0262374	0.0195738	0.0230511	0.0246004	0.0313898	0.0189201	0.0205188
0.0246556	0.0193355	0.0231006	0.0260182	0.0297826	0.0220015	0.0209404
0.0250453	0.0225461	0.0222732	0.0241418	0.0339351	0.0221637	0.0217808
0.0265533	0.0372478	0.0235336	0.02517	0.0330553	0.0209556	0.0205952
0.0281079	0.0191253	0.0230779	0.0246775	0.0317663	0.0192063	0.0208588
0.0239805	0.0188009	0.022994	0.0264081	0.0328817	0.0217271	0.0196393
0.0226989	0.0206576	0.0225714	0.0248258	0.0300378	0.020867	0.0193056
0.0227842	0.0192605	0.0234694	0.0257536	0.0318497	0.0209904	0.0211242
0.0215434	0.0189627	0.0238468	0.0239827	0.0307615	0.0197443	0.0203919
0.0219543	0.0195397	0.0225197	0.024193	0.0308597	0.0225276	0.0219572
0.0213118	0.0198746	0.023506	0.0250377	0.0307585	0.0211146	0.0195085
0.0211807	0.0192042	0.0230206	0.0245872	0.0318808	0.0218978	0.0203316
0.0196807	0.0321397	0.0224496	0.0243477	0.0326052	0.0202075	0.0201012
0.0192753	0.0188931	0.0228878	0.0258372	0.0315075	0.0208963	0.0197884
0.0199383	0.0195088	0.0225236	0.0248914	0.0314584	0.0209149	0.0208535
0.0204314	0.019144	0.0227794	0.0246597	0.0354337	0.02103	0.0209068
0.0189404	0.0189682	0.0239965	0.0245969	0.0331656	0.0203265	0.0207685
0.0198022	0.0200327	0.0220961	0.0247246	0.0321244	0.021081	0.0200214
0.0180605	0.0204305	0.0226895	0.0252212	0.0340369	0.0213602	0.0206513
0.0181178	0.0195534	0.0229114	0.0255472	0.0343547	0.0213275	0.018969
0.0191007	0.019796	0.0231841	0.0247104	0.0343857	0.0227286	0.0209605
0.0181091	0.0211913	0.0223576	0.0253577	0.0326078	0.0218027	0.0205828
0.0188242	0.0201494	0.0245251	0.0243479	0.0204543	0.0210833	0.0205408
0.0202216	0.0204644	0.0227004	0.0255757	0.0222115	0.0215023	0.019246
0.0181704	0.019678	0.0240618	0.023845	0.0210093	0.0197051	0.0197331
0.0189245	0.0198862	0.0234426	0.0254399	0.0211101	0.0208098	0.0202978
0.018089	0.0244663	0.0229844	0.0230322	0.0207707	0.0220878	0.0199313
0.0187419	0.0248103	0.0225456	0.0235465	0.0225191	0.0204307	0.0197959
0.0202038	0.0242912	0.0228781	0.0236668	0.0215461	0.0205396	0.0216959
0.0185338	0.0237254	0.0225998	0.0244461	0.020126	0.0218216	0.0230945
0.0195776	0.0226721	0.0236049	0.0234464	0.0202375	0.0232817	0.0217058
0.0185531	0.0218198	0.0233117	0.0239181	0.0202952	0.0237195	0.0232143
0.0191837	0.0211067	0.0229585	0.023177	0.0209183	0.0201812	0.0211714
0.0189316	0.0205687	0.0224423	0.0252675	0.0214956	0.0216958	0.0215414
0.0189328	0.0207926	0.0231318	0.0245993	0.0214096	0.0222035	0.0223717
0.0201718	0.0197201	0.0223875	0.0270845	0.02045	0.0196833	0.0214667
0.0196668	0.0212993	0.023883	0.0237427	0.0199981	0.0209637	0.0194545
0.0202862	0.0211223	0.0247472	0.0257911	0.0207483	0.0198844	0.0206978
0.0262478	0.0220098	0.0236286	0.0240243	0.0209269	0.0207805	0.0210871
0.0188836	0.0202271	0.0249541	0.0248822	0.0214577	0.0212462	0.0214702
0.0230011	0.0208794	0.0238167	0.0247703	0.0213627	0.019426	0.0205496
0.0204218	0.0202315	0.0236435	0.026203	0.020698	0.0204186	0.020116
0.0182141	0.0214688	0.0232747	0.0239484	0.0197802	0.0189945	0.0198411
0.0186961	0.0208669	0.0239623	0.0262677	0.0203343	0.0208203	0.0243024
0.0189536	0.0209042	0.0227666	0.0249581	0.0210881	0.0218613	0.0207655
0.0196136		0.0243168	0.0252675	0.0204842	0.0197523	0.0209398
0.0206336		0.0226944	0.0247326	0.0212106	0.0211621	0.0210483
0.0199715		0.0238138	0.0248301	0.020093	0.0198702	0.0201245
0.0215598		0.0232846	0.0249661	0.0224119	0.0219678	0.0205432
0.0196798		0.02366	0.0243942	0.0205732	0.0197604	0.0210301
0.0214894		0.0232834	0.02437	0.0208781	0.0199711	0.0208745
0.0219761		0.0230195	0.0257579	0.0200104	0.0191735	0.0226525
0.0187457		0.0230532	0.0243007	0.0204573	0.0213251	0.0227198
		0.0238448	0.0259408	0.0200803	0.0204	0.021313
		0.0227953	0.0239109	0.0207218	0.0217254	0.0206815
		0.0227738	0.0254908	0.0219294	0.020394	0.0226333
		0.0236763	0.024741	0.0213966	0.0214853	0.0204583
		0.0231566	0.0253057	0.0211538	0.0206874	0.0208774
		0.0231957	0.0245403	0.0207987	0.0208101	0.021599
		0.0223463	0.0254371	0.0205913	0.0207293	0.0219137
		0.0238937	0.024569	0.0203315	0.0210525	0.0200458
		0.0233899	0.0261874	0.0200329	0.0206505	0.0208194
		0.023909	0.0246749	0.0211416	0.0210942	0.0212599
		0.0234979	0.0258106	0.0209965	0.0209958	0.0228911
		0.022865	0.0243019	0.0228608	0.0212482	0.0206407
		0.0232547	0.0252973	0.0218337	0.0198659	0.0211509
		0.0231254	0.0244353	0.0217928	0.0209486	0.0216189
		0.0236916	0.0261198	0.0212425	0.019253	0.0222373
		0.0243027	0.0244548	0.0204748	0.0199571	0.020655
		0.0229183	0.0262526	0.0218749	0.0183515	0.0206305
		0.0245156	0.0247198	0.0210787	0.0206106	0.0210315
		0.0232773	0.0267066	0.0209971	0.0206709	0.0211249
		0.0233006	0.0239645	0.0196755	0.0222287	0.019798
		0.0227267	0.025824	0.0206122	0.020713	0.0226756
		0.0240287	0.0245196	0.0210718	0.0203569	0.0201067
		0.0232682	0.0254747	0.0200133	0.0202298	0.0207109
		0.0237287	0.025108	0.0210533	0.0212616	0.0199945
		0.0227171	0.0258751	0.0221401	0.0200366	0.0220033
		0.0240894	0.024789	0.0212064	0.0183185	0.0204364
		0.0227129	0.0255138	0.0204108	0.0208643	0.0200349
		0.0224751	0.0241739	0.0208411	0.0203112	0.0199858
		0.0222571	0.025756	0.0216796	0.0207822	0.0214412
		0.0220904	0.0250308	0.0208263	0.0205228	0.0196636
		0.0224453	0.0251224	0.0210585	0.0206352	0.0199193
		0.0240513	0.0245219	0.0215539	0.0198688	0.0196845
		0.0226269	0.0262861	0.0223002	0.0215611	0.0195391
		0.0232503	0.023756	0.0204989	0.0208023	0.0186633
		0.022667	0.0246387	0.0198697	0.0219276	0.0208525
		0.023645	0.02475	0.0198535	0.0237582	0.0190345
		0.0230154	0.0253628	0.021028	0.0203563	0.022458
		0.0226678	0.0248673	0.0210225	0.0209996	0.0205095
		0.0221773	0.0248298	0.0200723	0.0218157	0.0199501
		0.0242147	0.0238587	0.0213957	0.0224573	0.0191615
		0.0222037	0.0253862	0.0223815	0.0212719	0.0213843
		0.0227943	0.0240233	0.0212468	0.0202803	0.0204182
		0.0234741	0.0266847	0.0201415	0.0219049	0.0204879
		0.0232812	0.0241644	0.0205246	0.0207041	0.0198538
		0.0219983	0.025566	0.0233451	0.0216439	0.0196899
		0.0228097	0.0243787	0.0216952	0.0209778	0.0204925
		0.0228961	0.0251477	0.0229835	0.0280481	0.0202383
		0.0247471	0.0246306	0.0224259	0.0215661	0.0194682
		0.0229071	0.0249326	0.0213643	0.0224326	0.0217839
		0.0233127	0.0240537	0.0214235	0.0218712	0.0200946
		0.0226502	0.0255782	0.0219733	0.0227704	0.0199381
		0.0231601	0.0246115	0.0202987	0.0234722	0.0193768
		0.0227875	0.025404	0.0211926	0.0209499	0.0206784
		0.0249079	0.0243929	0.0222272	0.0200931	0.0207968
		0.0229739	0.0248568	0.0210908	0.0220925	0.0215124
		0.0236344	0.0247564	0.0222473	0.0222762	0.0190162
		0.0230268	0.0262783	0.0211567	0.0220083	0.0217139
		0.0230041	0.024268	0.020929	0.0205568	0.0201455
		0.0224216	0.0248948	0.0206141	0.0212997	0.0210222
		0.023561	0.0243371	0.0215	0.0221017	0.019275
		0.022545	0.0254649	0.0217824	0.0205663	0.0199151
		0.0235525	0.0250265	0.0215569	0.0214522	0.0204154
		0.0225564	0.0252925	0.0210599	0.0224783	0.0205602
		0.0235722	0.0250169	0.0224231	0.0218926	0.0203277
		0.0227966	0.0262528	0.0206491	0.0214853	0.0205615
		0.0282356	0.0246548	0.0212404	0.021468	0.0200784
		0.0220592	0.0253245	0.0217093	0.0233337	0.0195684
		0.0234252	0.0244271	0.022356	0.0211308	0.0190063
		0.0217497	0.0247553	0.0224122	0.0200657	0.0204696
		0.0236307	0.0246134	0.0215236	0.0229571	0.0197735
		0.0221521	0.0258704	0.0214829	0.0210854	0.0198336
		0.0225412	0.0246248	0.0214775	0.0208367	0.0196421
		0.0225865	0.0258593	0.0208297	0.0218381	0.0205986
		0.0228663	0.0246239	0.021866	0.021921	0.0187431
		0.0224856	0.0252762	0.0207943	0.0240679	0.0197521
		0.0229924	0.0246123	0.0209643	0.0216579	0.0191593
		0.0226738	0.0254265	0.0220366	0.0226912	0.019697
		0.0224611	0.0249338	0.0213447	0.0212592	0.0196078
		0.022576	0.0244996	0.0224026	0.0215679	0.0208758
		0.0230613	0.0245418	0.0223332	0.0217813	0.0194999
		0.0229906	0.0254827	0.0214415	0.0199133	0.0211002
		0.0231621	0.0243396	0.0214982	0.0216294	0.0198695
		0.0225857	0.0247357	0.0207706	0.0236282	0.0206143
		0.0233188	0.0250523	0.0205963	0.0191717	0.0197965
		0.0225766	0.0255177	0.0208501	0.0202011	0.0215979
		0.025009	0.0247491	0.0218201	0.0202209	0.0197192
		0.0221562	0.0245783	0.0270026	0.0206966	0.0193221
		0.0230012	0.0247254	0.0248091	0.0196962	0.0201079
		0.0225313	0.0249393	0.0239742	0.0213093	0.0223724
		0.0233233	0.0245296	0.0242718	0.0216013	0.019304
		0.0225783	0.0257858	0.024291	0.0218902	0.0190966
		0.0233647	0.0241872	0.0235554	0.0217575	0.0205832
		0.0217292	0.0261655	0.0241019	0.0206518	0.0202408
		0.0241808	0.0235919	0.0229852	0.0211609	0.0188197
		0.0235861	0.02577	0.0226068	0.0264254	0.0188744
		0.0236632	0.0244954	0.0232003	0.0206182	0.0191804
		0.0229631	0.0255078	0.0233482	0.0217166	0.0210439
		0.023341	0.024864	0.0238647	0.0194404	0.0184588
		0.0233298	0.0258369	0.0237174	0.0221162	0.0193848
		0.0233215	0.0248587	0.0221753	0.0194701	0.0187423
		0.0228107	0.02601	0.0241791	0.0205233	0.0209323
			0.0245954	0.0226916	0.0198358	0.019834
			0.0256242	0.022558	0.0193353	0.0192505
			0.0239883	0.0239015	0.0200254	0.0194979
			0.0257279	0.0243513	0.0207783	0.0215358
			0.0246822	0.0238349	0.0194712	0.0209708
			0.0250473	0.0233792	0.0193999	0.0202938
			0.0238369	0.023457	0.0198518	0.0212876
			0.0251499	0.0237273	0.0202887	0.0198548
			0.0246354	0.0228568	0.0190664	0.0216035
			0.0245421	0.024657	0.020797	0.0216867
			0.0244808	0.0236939	0.0219904	0.0200813
			0.0246528	0.0237733	0.0222311	0.019472
				0.0230934	0.0197468	0.0205543
				0.0247686	0.0206174	0.0182957
				0.0223432	0.0199579	0.0197798
				0.0251026	0.020453	0.0201391
				0.0234607	0.0204254	0.019049
				0.0233217	0.0210106	0.0197406
				0.0238877	0.0198421	0.0204753
				0.0236085	0.0195916	0.0207837
				0.0243828	0.0192983	0.0201714
				0.0217901	0.0205001	0.0195623
				0.0218171	0.0195089	0.0199536
				0.021432	0.0223783	0.0210553
				0.0232851	0.0203565	0.0201899
				0.021726	0.0200364	0.0202565
				0.02267	0.0201662	0.0191226
				0.0218368	0.0204549	0.0193135
				0.0216019	0.0195889	0.0195263
				0.0211054	0.0195089	0.0205124
				0.0222495	0.0203541	0.0194073
				0.0214995	0.0222498	0.0191613
				0.0205643	0.0192132	0.0196656
				0.0219244	0.0202449	0.0195366
				0.0215895	0.0198625	0.0192884
				0.021232	0.0195136	0.0200074
				0.0218016	0.0204549	0.0192547
				0.0214659	0.021346	0.019269
				0.0223468	0.0197991	0.0206796
				0.0211037	0.0228822	0.0200059
				0.0212649	0.0205221	0.0210428
				0.0213231	0.0205661	0.0201659
				0.0208693	0.019436	0.0212878
				0.0206276	0.0200237	0.0209137
				0.0210794	0.0196258	0.0203835
				0.0219288	0.0200671	0.0222658
				0.0218246	0.019611	0.021043
				0.0207646	0.0195667	0.0197713
				0.0212383	0.0197962	0.0193437
				0.0208399	0.0204001	0.0198166
				0.0206572	0.0195336	0.0204746
				0.0208884	0.0210274	0.0235791
				0.0214129	0.0200229	0.0216153
				0.0211954	0.0198455	0.0218663
					0.0189138	0.0197369
					0.0200594	0.0216691
					0.0200144	0.0191901
					0.0200318	0.020607
					0.0190329	0.0203616
					0.0210052	0.0213072
					0.0201649	0.0202446
					0.0195604	0.018999
					0.0200171	0.0197398
					0.0187423	0.0199129
					0.0209653	0.0197711
					0.0216429	0.020212
					0.0201501	0.0200157
					0.0192769	0.020079
					0.0189339	0.020241
					0.0196425	0.0201631
					0.0209998	0.0202426
					0.0202214	0.0199503
					0.0194445	0.0190206
					0.0210837
					0.0196198
					0.0200209
					0.019444
					0.0208617
					0.0220667
					0.0275506
					0.0221925
					0.0228487
					0.0205056
					0.0197163
					0.020546
					0.0231791
					0.0213697
					0.0201825
					0.0214248
					0.0202274
					0.0205191
					0.0200706
					0.0197781
					0.0199034
					0.0203641
					0.0200779
					0.0207379
					0.0188317
					0.0218879
					0.0195826
					0.0203843
					0.0197681
					0.0213123
					0.0197531
					0.0208016
					0.0197867
					0.0217061
					0.0193331
					0.019604
					0.0181851
					0.0211152
					0.0190497
					0.0198687
					0.0194734
					0.0206311
					0.0201793
					0.0197695
