# Supplementary material for: Inertial sensing of water content in tumor spheroids
Source: Sci Adv. 2026 Apr 3;12(14):eaeb1451. doi: 10.1126/sciadv.aeb1451 (PMC13048265; doi:10.1126/sciadv.aeb1451)
Supplement: Supplementary file 2 — Data S1 [file sciadv.aeb1451_data_s1.zip › Data S1/s5b.xlsx]

## Sheet: s5b
Experimental data	Simulation output, alpha=0	Simulation output, alpha=0.4	Simulation output, alpha=0.8	Simulation output, alpha=1.2	Simulation output, alpha=1.6	Simulation output, alpha=2	Simulation input
93.2263	91.3112	91.3241	91.3381	91.37	91.4501	91.5233	0.9118
91.9743	91.1373	91.1314	91.1034	91.0612	91.0517	91.1093	0.9118
91.0508	91.1579	91.1556	91.172	91.1683	91.1761	91.2329	0.9118
90.8492	91.1107	91.134	91.1397	91.139	91.1336	91.198	0.9118
90.4904	90.8679	90.7386	90.6899	90.6607	90.6267	90.5631	0.9118
91.255	91.4373	91.4649	91.5063	91.5466	91.5983	91.609	0.9118
91.3723	91.1806	91.1926	91.1912	91.1855	91.2221	91.2743	0.9118
92.4684	91.0295	90.988	90.9787	90.9608	90.9487	90.9882	0.9118
90.044	90.7913	90.733	90.7078	90.6831	90.6168	90.5846	0.9118
90.7953	91.1294	91.1655	91.1922	91.1661	91.2318	91.2435	0.9118
89.473	91.192	91.2105	91.2184	91.2466	91.2659	91.2925	0.9118
