# Supplementary material for: Inertial sensing of water content in tumor spheroids
Source: Sci Adv. 2026 Apr 3;12(14):eaeb1451. doi: 10.1126/sciadv.aeb1451 (PMC13048265; doi:10.1126/sciadv.aeb1451)
Supplement: Supplementary file 2 — Data S1 [file sciadv.aeb1451_data_s1.zip › Data S1/s5c.xlsx]

## Sheet: s5c
Experimental data	Simulation output, alpha=0	Simulation output, alpha=0.4	Simulation output, alpha=0.8	Simulation output, alpha=1.2	Simulation output, alpha=1.6	Simulation output, alpha=2	Simulation input
93.2263	92.5712	92.7333	92.9453	93.3186	93.3333	93.7721	0.9118
91.9743	90.7112	90.5591	90.0379	89.7388	90.0023	89.914	0.9118
91.0508	91.4873	92.0356	92.1391	92.2701	92.7893	93.1973	0.9118
90.8492	90.6928	90.3986	90.4483	90.4597	90.3466	90.3536	0.9118
90.4904	91.3615	91.5203	91.4303	91.6871	91.7249	91.722	0.9118
91.255	91.8513	92.0466	92.1093	92.0687	92.5375	92.7789	0.9118
91.3723	92.3558	92.4149	92.3392	92.4144	92.4586	92.6585	0.9118
92.4684	90.6082	90.5145	90.3157	90.1677	90.1863	89.8766	0.9118
90.044	91.0545	91.1512	91.0493	91.0372	91.045	91.2909	0.9118
90.7953	91.5162	91.7082	91.6882	91.7179	92.0009	91.9066	0.9118
89.473	91.0782	91.1048	91.1997	91.1668	90.9189	91.08	0.9118
