# Supplementary material for: Inertial sensing of water content in tumor spheroids
Source: Sci Adv. 2026 Apr 3;12(14):eaeb1451. doi: 10.1126/sciadv.aeb1451 (PMC13048265; doi:10.1126/sciadv.aeb1451)
Supplement: Supplementary file 2 — Data S1 [file sciadv.aeb1451_data_s1.zip › Data S1/s5d.xlsx]

## Sheet: Sheet1
Experimental noise (sigma, Hz)	Experimental fractional water content, %
0.02133	93.2263
0.02114	91.9743
0.02036	91.0508
0.02081	90.8492
0.021	90.4904
0.02058	91.255
0.02049	91.3723
0.02067	92.4684
0.02136	90.044
0.02098	90.7953
0.02062	89.473
