# Supplementary material for: Inertial sensing of water content in tumor spheroids
Source: Sci Adv. 2026 Apr 3;12(14):eaeb1451. doi: 10.1126/sciadv.aeb1451 (PMC13048265; doi:10.1126/sciadv.aeb1451)
Supplement: Supplementary file 2 — Data S1 [file sciadv.aeb1451_data_s1.zip › Data S1/s6a-g.xlsx]

## Sheet: total volume
input	output	experiment
0.0477129	0.0474584	0.0490491
0.0485126	0.0483459	0.049371
0.0493211	0.0490984	0.0478205
0.0501386	0.0497181	0.0513269
0.050965	0.0508718	0.0490216
0.0518005	0.0512351	0.0509881
0.052645	0.052217	0.0524839
0.0534987	0.053402	0.0526818
0.0543616	0.0540943	0.0519699
0.0552337	0.0550071	0.0510042
0.0561151	0.0556867	0.0555299

## Sheet: total mass
input	output	experiment
49.5856	51.0835	52.7238
50.4166	52.0438	53.0777
51.2569	52.8478	51.5009
52.1064	53.5236	55.2393
52.9653	54.7654	52.8244
53.8335	55.1523	54.8786
54.7112	56.2003	56.5167
55.5984	57.4939	56.6269
56.4952	58.2339	55.8643
57.4015	59.2155	54.8519
58.3175	59.9435	59.7905

## Sheet: total density
input	output	experiment
1.07645	1.07638	1.07492
1.07645	1.07647	1.07508
1.07645	1.07638	1.07696
1.07645	1.07641	1.07623
1.07645	1.07655	1.07757
1.07645	1.07641	1.0763
1.07645	1.07642	1.07684
1.07645	1.07646	1.07489
1.07645	1.07654	1.07494
1.07645	1.07647	1.07544
1.07645	1.07647	1.07673

## Sheet: dry volume
input	output	experiment
0.00420828	0.00396375	0.00332242
0.00427881	0.00437703	0.00396237
0.00435012	0.0042425	0.00427954
0.00442222	0.00437956	0.00469682
0.00449511	0.0046384	0.00466175
0.0045688	0.00425087	0.00445889
0.00464329	0.00446271	0.00452813
0.00471859	0.00491561	0.00396779
0.00479469	0.00495624	0.00517412
0.00487161	0.00487118	0.00469478
0.00494935	0.0048238	0.00584562

## Sheet: dry mass
input	output	experiment
6.21142	5.94475	5.26863
6.31552	6.41296	5.95254
6.42078	6.29636	6.31411
6.5272	6.47117	6.84663
6.63479	6.78435	6.78775
6.74355	6.39213	6.59057
6.8535	6.64091	6.74818
6.96464	7.17477	6.07152
7.07697	7.23838	7.29964
7.1905	7.18448	6.79197
7.30524	7.15792	8.22815

## Sheet: dry density
input	output	experiment
1.476	1.48293	1.58578
1.476	1.47411	1.50227
1.476	1.47431	1.47542
1.476	1.47535	1.45772
1.476	1.46206	1.45605
1.476	1.48725	1.47807
1.476	1.4741	1.49028
1.476	1.46664	1.5302
1.476	1.45863	1.4108
1.476	1.47713	1.44671
1.476	1.47557	1.40757

## Sheet: water volume
input	output	experiment
0.0435047	0.0434947	0.0457267
0.0442338	0.0439689	0.0454087
0.044971	0.0448559	0.0435409
0.0457163	0.0453386	0.0466301
0.0464699	0.0462334	0.0443599
0.0472317	0.0469842	0.0465292
0.0480017	0.0477543	0.0479558
0.0487801	0.0484864	0.048714
0.0495669	0.0491381	0.0467958
0.0503621	0.0501359	0.0463094
0.0511657	0.0508629	0.0496843
