# Supplementary material for: Inertial sensing of water content in tumor spheroids
Source: Sci Adv. 2026 Apr 3;12(14):eaeb1451. doi: 10.1126/sciadv.aeb1451 (PMC13048265; doi:10.1126/sciadv.aeb1451)
Supplement: Supplementary file 2 — Data S1 [file sciadv.aeb1451_data_s1.zip › Data S1/s7a.xlsx]

## Sheet: 1
time_min	buoyant_mass_ug
0	1.46372
0.0950387	1.51166
0.184247	1.54924
0.501031	1.60688
0.601419	1.4668
0.708811	1.55982
0.814332	1.51984
0.943877	1.44646
1.03978	1.43783
1.13107	1.55609
1.40958	1.58739
1.50496	1.56355
1.5925	1.55368
1.71161	1.47134
1.91136	1.62099
2.01227	1.57766
2.12429	1.51573
2.22554	1.48144
2.3403	1.48197
2.44444	1.59654
2.56771	1.55109
2.66735	1.42349
2.77247	1.50889
2.88127	1.56048
3.02381	1.54814
3.11901	1.40088
3.21311	1.55287
3.32894	1.47255
3.52684	1.46257
3.63028	1.46262
3.7547	1.55203
3.85174	1.42176
3.9556	1.49679
4.21849	1.44865
4.31459	1.43845
4.41053	1.48912

## Sheet: 2
time_min	buoyant_mass_ug
0	1.59743
0.112381	1.60646
0.217171	1.51665
0.301981	1.56052
0.426301	1.50468
0.564493	1.49555
0.662976	1.56104
0.742039	1.38127
0.894144	1.3943
1.07071	1.56635
1.17174	1.50679
1.24921	1.51365
1.40342	1.42564
1.57946	1.484
1.68107	1.58017
1.76039	1.51944
1.91385	1.48499
2.08865	1.50442
2.189	1.45837
2.26784	1.43525
2.39462	1.40632
2.57138	1.4241
2.67155	1.39977
2.74929	1.37405
2.90247	1.4153
3.07863	1.47198
3.18047	1.4831
3.26184	1.52897
3.38723	1.35807
3.56381	1.48757
3.66402	1.50889
3.74323	1.3604
3.89514	1.38317
4.07137	1.4726
4.17078	1.45364
4.24981	1.40197
4.40186	1.45036
4.57669	1.45529
4.67748	1.5101
4.75537	1.41867
4.90829	1.40483
5.08236	1.51739
5.18415	1.42298

## Sheet: 3
time_min	buoyant_mass_ug
0	1.4856
0.151009	1.45764
0.253181	1.45582
0.355659	1.45502
0.4722	1.438
0.618289	1.50199
0.722272	1.52303
0.827383	1.47324
0.940992	1.60524
1.08272	1.41262
1.18426	1.43647
1.28663	1.55231
1.40256	1.41461
1.54877	1.52947
1.65155	1.48405
1.7547	1.52632
1.86984	1.52402
2.01381	1.42421
2.11501	1.40501
2.21557	1.55627
2.33203	1.44344
2.47722	1.4696
2.57716	1.4024
2.67789	1.56289
2.7949	1.48399
2.94273	1.46166
3.04292	1.48694
3.14301	1.36457
3.25885	1.47071
3.40834	1.4324
3.50921	1.48997
3.60652	1.44749
3.72408	1.45232
3.91095	1.39626
4.01835	1.45831
4.14142	1.50879
4.24535	1.48442
4.35896	1.49725
4.46498	1.44752
4.59357	1.41201
4.69638	1.52457
4.81015	1.50189
4.91772	1.54538
5.04431	1.51845
5.1459	1.4312
5.25554	1.45559
5.36584	1.54961
5.50317	1.37684
5.60495	1.42327

## Sheet: 4
time_min	buoyant_mass_ug
0	1.49018
0.140855	1.55762
0.244797	1.49869
0.324529	1.606
0.47894	1.51593
0.655836	1.57934
0.762311	1.58748
0.847587	1.48045
1.00127	1.43174
1.17862	1.58515
1.28547	1.57066
1.3731	1.51713
1.4994	1.56444
1.67379	1.55649
1.78019	1.71467
1.86419	1.55697
1.99153	1.44038
2.16871	1.53013
2.27522	1.60401
2.35846	1.50698
2.48545	1.42745
2.66098	1.57025
2.76687	1.60198
2.85153	1.49044
3.00576	1.4244
3.18204	1.51595
3.28793	1.66123
3.37447	1.62726
3.50095	1.55568
3.67848	1.5044
3.78547	1.48542
3.87417	1.51383
4.00028	1.42908
4.17636	1.50719
4.28482	1.51375
4.37729	1.45014
4.50151	1.58087
4.64022	1.57021
4.74362	1.48722
4.82289	1.51355

## Sheet: 5
time_min	buoyant_mass_ug
0	1.57703
0.161603	1.56922
0.312155	1.49426
0.470472	1.56892
0.620768	1.47482
0.781205	1.65892
0.905268	1.36333
1.06518	1.59043
1.19097	1.52192
1.35104	1.60019
1.48768	1.48179
1.64792	1.52871
1.77077	1.5012
1.93032	1.58715
2.05375	1.50846
2.21457	1.56989
2.33943	1.46655
2.50012	1.561
2.62397	1.48647
2.78372	1.58111
2.90651	1.53371
3.06818	1.48288
3.19176	1.49935
3.3535	1.57714
3.47622	1.3984
3.63704	1.50232
3.76072	1.44004
3.92536	1.48493
4.04838	1.46343
4.21016	1.50601
4.33363	1.4551
4.49514	1.48199
4.61871	1.45186
4.77945	1.50437

## Sheet: 6
time_min	buoyant_mass_ug
0	1.67331
0.128015	1.54135
0.283457	1.69301
0.41676	1.61717
0.539061	1.52783
0.669551	1.50277
0.820571	1.6337
0.952945	1.51666
1.0731	1.45695
1.20372	1.53677
1.32412	1.61835
1.45455	1.58593
1.57525	1.57955
1.70516	1.51685
1.82575	1.55057
1.95686	1.5583
2.07662	1.54381
2.20749	1.53421
2.35838	1.54596
2.49025	1.39305
2.6125	1.4993
2.74297	1.54894
2.86331	1.6083
2.9924	1.49532
3.11428	1.54988
3.24364	1.46504
3.36472	1.57327
3.49363	1.50418
3.61421	1.55298
3.74305	1.56761
3.86213	1.55185
3.99111	1.50399
4.14445	1.63412
4.27493	1.5096
4.42811	1.47968
4.55847	1.46321
4.67879	1.57683

## Sheet: 7
time_min	buoyant_mass_ug
0	1.65693
0.127508	1.6942
0.252273	1.67637
0.380848	1.75782
0.507225	1.63825
0.635077	1.50868
0.760063	1.70655
0.887225	1.65516
1.0135	1.69537
1.14109	1.6
1.26728	1.65605
1.39397	1.56092
1.51743	1.50766
1.6452	1.67576
1.76925	1.61792
1.89651	1.61343
2.02174	1.73885
2.14788	1.60545
2.2725	1.60952
2.3994	1.68538
2.52522	1.61865
2.65211	1.61801
2.77773	1.53162
2.90414	1.57199
3.03013	1.6491
3.15591	1.57849
3.28189	1.59103
3.40833	1.64112
3.53358	1.51874
3.66012	1.62011
3.7854	1.61468
3.91214	1.62907
4.03738	1.54717
4.16369	1.65577
4.288	1.60631
4.41482	1.66602

## Sheet: 8
time_min	buoyant_mass_ug
0	1.62372
0.124913	1.56162
0.252229	1.69555
0.378064	1.59125
0.504208	1.63311
0.631789	1.56107
0.758529	1.52836
0.884153	1.63657
1.01084	1.66389
1.13646	1.56552
1.26283	1.61423
1.38867	1.57917
1.51484	1.64812
1.64057	1.54202
1.7675	1.55417
1.89307	1.61964
2.01984	1.55852
2.14525	1.64278
2.27091	1.67698
2.39701	1.57055
2.52296	1.54204
2.64917	1.56848
2.77476	1.61478
2.90049	1.64914
3.02625	1.55588
3.15203	1.53936
3.27887	1.58646
3.40661	1.55172
3.53301	1.55079
3.65933	1.62717
3.78525	1.578
3.91167	1.53952
4.03657	1.54433
4.16191	1.5247
4.28754	1.45949
4.4142	1.55888
4.54121	1.59918
4.66623	1.48795

## Sheet: 9
time_min	buoyant_mass_ug
0	1.38817
0.129579	1.43487
0.234853	1.42935
0.366319	1.37668
0.472409	1.46649
0.605968	1.43439
0.714919	1.4469
0.846596	1.46196
0.957432	1.49083
1.08775	1.46652
1.19869	1.46083
1.33034	1.47205
1.44272	1.42445
1.57466	1.4706
1.68799	1.48819
1.81772	1.47402
1.92843	1.41113
2.05943	1.51018
2.16971	1.38601
2.30131	1.52533
2.41065	1.45268
2.54067	1.47503
2.65159	1.4717
2.7841	1.46181
2.89486	1.509
3.02699	1.48334
3.13687	1.48863
3.26694	1.52504
3.37895	1.39057
3.50965	1.52817
3.62067	1.38356
3.75312	1.52527
3.86403	1.45046
3.99495	1.31077
4.10369	1.42628
4.23579	1.44899
4.34465	1.39437
4.47675	1.40394
4.58699	1.32142
4.71872	1.38804
4.82915	1.39046
4.96052	1.44012
5.0703	1.43371
5.20168	1.50855

## Sheet: 10
time_min	buoyant_mass_ug
0	1.4777
0.131105	1.47259
0.247911	1.45691
0.381101	1.46248
0.491348	1.53497
0.626588	1.47071
0.738032	1.49509
0.872077	1.48643
0.983728	1.56517
1.11808	1.50911
1.22926	1.42487
1.36543	1.45302
1.47914	1.49192
1.6138	1.52488
1.72574	1.43948
1.86017	1.47379
1.97128	1.52006
2.10676	1.45358
2.21955	1.52723
2.35391	1.46368
2.46484	1.45417
2.59878	1.49847
2.70924	1.52459
2.84375	1.56264
2.95381	1.53825
3.09113	1.4992
3.20222	1.44675
3.33896	1.45011
3.44963	1.48892
3.58458	1.49847
3.69657	1.43383
3.83255	1.48787
3.9443	1.46154
4.08129	1.38557
4.19282	1.44032
4.32925	1.53653
4.44114	1.49918
4.57665	1.46327
4.68798	1.37636

[truncated: 1 more sheets: 11]
