# Supplementary material for: Inertial sensing of water content in tumor spheroids
Source: Sci Adv. 2026 Apr 3;12(14):eaeb1451. doi: 10.1126/sciadv.aeb1451 (PMC13048265; doi:10.1126/sciadv.aeb1451)
Supplement: Supplementary file 2 — Data S1 [file sciadv.aeb1451_data_s1.zip › Data S1/s7b.xlsx]

## Sheet: wc_rawdata
	Fractional water content, % (v/v)
Tumor spheroid	Excluding no D2O data	Excluding first 1min of D2O data	Excluding first 2min of D2O data	Excluding first 3min of D2O data
1	93.2263	93.199	93.162	93.1399
2	91.9743	91.9369	91.8973	91.8815
3	91.0508	91.0218	90.9943	90.9731
4	90.8492	90.8068	90.7968	90.7867
5	90.4904	90.4844	90.4783	90.4537
6	91.255	91.2176	91.1881	91.1429
7	91.3723	91.3401	91.3153	91.267
8	92.4684	92.4335	92.4046	92.3721
9	90.044	89.9996	89.9549	89.9044
10	90.7953	90.7224	90.6717	90.6298
11	89.473	89.4045	89.3486	89.3152
