# Supplementary material for: Inertial sensing of water content in tumor spheroids
Source: Sci Adv. 2026 Apr 3;12(14):eaeb1451. doi: 10.1126/sciadv.aeb1451 (PMC13048265; doi:10.1126/sciadv.aeb1451)
Supplement: Supplementary file 2 — Data S1 [file sciadv.aeb1451_data_s1.zip › Data S1/s8.xlsx]

## Sheet: Sheet1
400um diameter beads	500um diameter beads			NIST data mean	NIST data stdev
1.62318	3.80904		400um beads	1.7	0.186
1.62318	3.95683		500um beads	3.389	0.538
1.48035	2.69496
1.51136	3.91839
1.47288	4.01585
1.34675	3.17924
1.39856	2.6549
1.53323	2.69458
1.26694	3.01933
1.43903	3.37956
1.2847	1.82829
1.3336	3.64446
1.24479	3.55399
1.44401	2.87868
1.49805	3.49109
1.5297	3.08564
1.5198	3.78317
1.39731	3.37435
1.52861	2.62049
1.44734	2.93529
1.46208	3.3055
1.634	5.5483
1.37959	3.1852
1.4149	3.03136
1.57784	2.92824
1.55808	3.65785
1.47082	2.98529
1.55758	3.1179
1.37019	2.92622
1.82589	4.04467
1.55418	3.42625
1.35163	2.48405
1.33584	2.56343
1.47911	3.22022
1.77072	3.83859
1.37689	3.79319
1.44275	3.35201
1.36133	3.29672
1.39022	2.73404
1.57504	2.94746
1.6527	3.89557
1.28207	3.18922
1.39336	2.83502
1.64169	3.08788
1.26282	1.91069
1.42744	3.87545
1.34955	3.32494
	3.11501
	2.69269
	2.99639
	4.06014
	2.79139
	3.14001
	3.33116
	2.82657
	3.50221
	3.16161
	3.59444
	2.50803
	2.72462
	3.13552
	2.80516
	2.41812
	3.43113
	3.1646
	3.75161
	2.959
	2.76881
	3.04044
	2.49223
	2.44657
	3.53174
	4.01702
	3.72953
	2.55887
	3.35169
	3.65318
	3.90726
	2.96199
	3.80456
	2.4482
	2.866
	2.50084
	3.47323
	3.22639
	3.00085
	2.49864
	3.71182
	2.96621
	1.99226
