# Supplementary material for: Inertial sensing of water content in tumor spheroids
Source: Sci Adv. 2026 Apr 3;12(14):eaeb1451. doi: 10.1126/sciadv.aeb1451 (PMC13048265; doi:10.1126/sciadv.aeb1451)
Supplement: Supplementary file 2 — Data S1 [file sciadv.aeb1451_data_s1.zip › Data S1/s9.xlsx]

## Sheet: left
d2o_media_ratio (row), opti_media_ratio (col)		0.97	0.970302	0.970603	0.970905	0.971206	0.971508	0.971809	0.972111	0.972412	0.972714	0.973015	0.973317	0.973618	0.97392	0.974221	0.974523	0.974824	0.975126	0.975427	0.975729	0.97603	0.976332	0.976633	0.976935	0.977236	0.977538	0.977839	0.978141	0.978442	0.978744	0.979045	0.979347	0.979648	0.97995	0.980251	0.980553	0.980854	0.981156	0.981457	0.981759	0.98206	0.982362	0.982663	0.982965	0.983266	0.983568	0.983869	0.984171
0.97		-1.23643	-1.23422	-1.23201	-1.2298	-1.22759	-1.22538	-1.22318	-1.22097	-1.21877	-1.21656	-1.21436	-1.21216	-1.20996	-1.20776	-1.20556	-1.20336	-1.20116	-1.19897	-1.19677	-1.19458	-1.19238	-1.19019	-1.188	-1.18581	-1.18362	-1.18143	-1.17924	-1.17705	-1.17487	-1.17268	-1.1705	-1.16831	-1.16613	-1.16395	-1.16177	-1.15959	-1.15741	-1.15523	-1.15305	-1.15087	-1.1487	-1.14652	-1.14435	-1.14218	-1.14	-1.13783	-1.13566	-1.13349
0.970302		-1.22589	-1.22369	-1.22148	-1.21927	-1.21706	-1.21486	-1.21266	-1.21045	-1.20825	-1.20605	-1.20385	-1.20165	-1.19945	-1.19725	-1.19505	-1.19286	-1.19066	-1.18847	-1.18628	-1.18408	-1.18189	-1.1797	-1.17751	-1.17532	-1.17314	-1.17095	-1.16876	-1.16658	-1.16439	-1.16221	-1.16003	-1.15785	-1.15567	-1.15349	-1.15131	-1.14913	-1.14695	-1.14478	-1.1426	-1.14043	-1.13825	-1.13608	-1.13391	-1.13174	-1.12957	-1.1274	-1.12523	-1.12306
0.970603		-1.21536	-1.21315	-1.21095	-1.20874	-1.20654	-1.20434	-1.20213	-1.19993	-1.19773	-1.19553	-1.19333	-1.19114	-1.18894	-1.18675	-1.18455	-1.18236	-1.18016	-1.17797	-1.17578	-1.17359	-1.1714	-1.16921	-1.16703	-1.16484	-1.16265	-1.16047	-1.15829	-1.1561	-1.15392	-1.15174	-1.14956	-1.14738	-1.1452	-1.14303	-1.14085	-1.13867	-1.1365	-1.13433	-1.13215	-1.12998	-1.12781	-1.12564	-1.12347	-1.1213	-1.11913	-1.11697	-1.1148	-1.11264
0.970905		-1.20482	-1.20262	-1.20042	-1.19821	-1.19601	-1.19381	-1.19161	-1.18941	-1.18722	-1.18502	-1.18282	-1.18063	-1.17843	-1.17624	-1.17405	-1.17186	-1.16967	-1.16748	-1.16529	-1.1631	-1.16091	-1.15873	-1.15654	-1.15436	-1.15218	-1.14999	-1.14781	-1.14563	-1.14345	-1.14127	-1.1391	-1.13692	-1.13474	-1.13257	-1.13039	-1.12822	-1.12605	-1.12388	-1.1217	-1.11954	-1.11737	-1.1152	-1.11303	-1.11087	-1.1087	-1.10654	-1.10437	-1.10221
0.971206		-1.19429	-1.19209	-1.18989	-1.18769	-1.18549	-1.18329	-1.18109	-1.1789	-1.1767	-1.17451	-1.17231	-1.17012	-1.16793	-1.16574	-1.16355	-1.16136	-1.15917	-1.15698	-1.1548	-1.15261	-1.15043	-1.14824	-1.14606	-1.14388	-1.1417	-1.13952	-1.13734	-1.13516	-1.13298	-1.13081	-1.12863	-1.12646	-1.12428	-1.12211	-1.11994	-1.11777	-1.1156	-1.11343	-1.11126	-1.10909	-1.10692	-1.10476	-1.10259	-1.10043	-1.09827	-1.09611	-1.09394	-1.09178
0.971508		-1.18376	-1.18156	-1.17936	-1.17716	-1.17497	-1.17277	-1.17057	-1.16838	-1.16619	-1.164	-1.1618	-1.15961	-1.15742	-1.15524	-1.15305	-1.15086	-1.14867	-1.14649	-1.14431	-1.14212	-1.13994	-1.13776	-1.13558	-1.1334	-1.13122	-1.12904	-1.12687	-1.12469	-1.12251	-1.12034	-1.11817	-1.11599	-1.11382	-1.11165	-1.10948	-1.10731	-1.10515	-1.10298	-1.10081	-1.09865	-1.09648	-1.09432	-1.09216	-1.09	-1.08784	-1.08568	-1.08352	-1.08136
0.971809		-1.17323	-1.17103	-1.16883	-1.16664	-1.16444	-1.16225	-1.16006	-1.15787	-1.15567	-1.15348	-1.1513	-1.14911	-1.14692	-1.14473	-1.14255	-1.14036	-1.13818	-1.136	-1.13382	-1.13163	-1.12945	-1.12728	-1.1251	-1.12292	-1.12074	-1.11857	-1.11639	-1.11422	-1.11205	-1.10988	-1.1077	-1.10553	-1.10337	-1.1012	-1.09903	-1.09686	-1.0947	-1.09253	-1.09037	-1.08821	-1.08604	-1.08388	-1.08172	-1.07956	-1.07741	-1.07525	-1.07309	-1.07094
0.972111		-1.1627	-1.1605	-1.15831	-1.15612	-1.15392	-1.15173	-1.14954	-1.14735	-1.14516	-1.14298	-1.14079	-1.1386	-1.13642	-1.13423	-1.13205	-1.12987	-1.12769	-1.12551	-1.12333	-1.12115	-1.11897	-1.11679	-1.11462	-1.11244	-1.11027	-1.1081	-1.10592	-1.10375	-1.10158	-1.09941	-1.09724	-1.09508	-1.09291	-1.09074	-1.08858	-1.08641	-1.08425	-1.08209	-1.07993	-1.07777	-1.07561	-1.07345	-1.07129	-1.06913	-1.06698	-1.06482	-1.06267	-1.06051
0.972412		-1.15217	-1.14998	-1.14778	-1.14559	-1.1434	-1.14121	-1.13903	-1.13684	-1.13465	-1.13247	-1.13028	-1.1281	-1.12592	-1.12373	-1.12155	-1.11937	-1.11719	-1.11502	-1.11284	-1.11066	-1.10849	-1.10631	-1.10414	-1.10197	-1.0998	-1.09762	-1.09545	-1.09329	-1.09112	-1.08895	-1.08678	-1.08462	-1.08245	-1.08029	-1.07813	-1.07596	-1.0738	-1.07164	-1.06948	-1.06733	-1.06517	-1.06301	-1.06086	-1.0587	-1.05655	-1.05439	-1.05224	-1.05009
0.972714		-1.14164	-1.13945	-1.13726	-1.13507	-1.13288	-1.1307	-1.12851	-1.12633	-1.12414	-1.12196	-1.11978	-1.1176	-1.11542	-1.11324	-1.11106	-1.10888	-1.1067	-1.10453	-1.10235	-1.10018	-1.09801	-1.09583	-1.09366	-1.09149	-1.08932	-1.08715	-1.08499	-1.08282	-1.08065	-1.07849	-1.07632	-1.07416	-1.072	-1.06984	-1.06768	-1.06552	-1.06336	-1.0612	-1.05904	-1.05689	-1.05473	-1.05258	-1.05042	-1.04827	-1.04612	-1.04397	-1.04182	-1.03967
0.973015		-1.13111	-1.12893	-1.12674	-1.12455	-1.12237	-1.12018	-1.118	-1.11582	-1.11363	-1.11145	-1.10927	-1.1071	-1.10492	-1.10274	-1.10056	-1.09839	-1.09621	-1.09404	-1.09187	-1.0897	-1.08753	-1.08536	-1.08319	-1.08102	-1.07885	-1.07668	-1.07452	-1.07235	-1.07019	-1.06803	-1.06587	-1.06371	-1.06154	-1.05939	-1.05723	-1.05507	-1.05291	-1.05076	-1.0486	-1.04645	-1.0443	-1.04214	-1.03999	-1.03784	-1.03569	-1.03355	-1.0314	-1.02925
0.973317		-1.12059	-1.1184	-1.11622	-1.11403	-1.11185	-1.10967	-1.10749	-1.10531	-1.10313	-1.10095	-1.09877	-1.09659	-1.09442	-1.09224	-1.09007	-1.0879	-1.08572	-1.08355	-1.08138	-1.07921	-1.07705	-1.07488	-1.07271	-1.07054	-1.06838	-1.06622	-1.06405	-1.06189	-1.05973	-1.05757	-1.05541	-1.05325	-1.05109	-1.04894	-1.04678	-1.04462	-1.04247	-1.04032	-1.03816	-1.03601	-1.03386	-1.03171	-1.02956	-1.02742	-1.02527	-1.02312	-1.02098	-1.01883
0.973618		-1.11006	-1.10788	-1.1057	-1.10352	-1.10133	-1.09916	-1.09698	-1.0948	-1.09262	-1.09045	-1.08827	-1.0861	-1.08392	-1.08175	-1.07958	-1.07741	-1.07524	-1.07307	-1.0709	-1.06873	-1.06657	-1.0644	-1.06224	-1.06007	-1.05791	-1.05575	-1.05359	-1.05143	-1.04927	-1.04711	-1.04495	-1.0428	-1.04064	-1.03849	-1.03633	-1.03418	-1.03203	-1.02988	-1.02773	-1.02558	-1.02343	-1.02128	-1.01914	-1.01699	-1.01484	-1.0127	-1.01056	-1.00842
0.97392		-1.09954	-1.09736	-1.09518	-1.093	-1.09082	-1.08864	-1.08647	-1.08429	-1.08212	-1.07994	-1.07777	-1.0756	-1.07343	-1.07126	-1.06909	-1.06692	-1.06475	-1.06258	-1.06042	-1.05825	-1.05609	-1.05393	-1.05176	-1.0496	-1.04744	-1.04528	-1.04312	-1.04097	-1.03881	-1.03665	-1.0345	-1.03234	-1.03019	-1.02804	-1.02589	-1.02374	-1.02159	-1.01944	-1.01729	-1.01514	-1.013	-1.01085	-1.00871	-1.00656	-1.00442	-1.00228	-1.00014	-0.997999
0.974221		-1.08902	-1.08684	-1.08466	-1.08248	-1.08031	-1.07813	-1.07596	-1.07378	-1.07161	-1.06944	-1.06727	-1.0651	-1.06293	-1.06076	-1.0586	-1.05643	-1.05426	-1.0521	-1.04994	-1.04777	-1.04561	-1.04345	-1.04129	-1.03913	-1.03697	-1.03482	-1.03266	-1.03051	-1.02835	-1.0262	-1.02404	-1.02189	-1.01974	-1.01759	-1.01544	-1.01329	-1.01115	-1.009	-1.00685	-1.00471	-1.00257	-1.00042	-0.998281	-0.99614	-0.994	-0.99186	-0.989722	-0.987584
0.974523		-1.0785	-1.07632	-1.07414	-1.07197	-1.0698	-1.06762	-1.06545	-1.06328	-1.06111	-1.05894	-1.05677	-1.0546	-1.05244	-1.05027	-1.04811	-1.04594	-1.04378	-1.04162	-1.03946	-1.0373	-1.03514	-1.03298	-1.03082	-1.02866	-1.02651	-1.02435	-1.0222	-1.02005	-1.01789	-1.01574	-1.01359	-1.01144	-1.00929	-1.00715	-1.005	-1.00285	-1.00071	-0.998564	-0.99642	-0.994278	-0.992136	-0.989996	-0.987856	-0.985717	-0.983579	-0.981442	-0.979305	-0.97717
0.974824		-1.06798	-1.0658	-1.06363	-1.06146	-1.05928	-1.05711	-1.05494	-1.05278	-1.05061	-1.04844	-1.04627	-1.04411	-1.04194	-1.03978	-1.03762	-1.03546	-1.0333	-1.03114	-1.02898	-1.02682	-1.02466	-1.02251	-1.02035	-1.0182	-1.01604	-1.01389	-1.01174	-1.00959	-1.00744	-1.00529	-1.00314	-1.00099	-0.998847	-0.996701	-0.994557	-0.992413	-0.99027	-0.988128	-0.985987	-0.983847	-0.981707	-0.979569	-0.977431	-0.975295	-0.973159	-0.971024	-0.96889	-0.966757
0.975126		-1.05746	-1.05528	-1.05311	-1.05094	-1.04877	-1.04661	-1.04444	-1.04227	-1.04011	-1.03794	-1.03578	-1.03362	-1.03145	-1.02929	-1.02713	-1.02497	-1.02281	-1.02066	-1.0185	-1.01634	-1.01419	-1.01204	-1.00988	-1.00773	-1.00558	-1.00343	-1.00128	-0.999131	-0.996983	-0.994836	-0.99269	-0.990545	-0.988401	-0.986258	-0.984115	-0.981974	-0.979833	-0.977694	-0.975555	-0.973417	-0.97128	-0.969144	-0.967008	-0.964874	-0.96274	-0.960608	-0.958476	-0.956345
0.975427		-1.04694	-1.04477	-1.0426	-1.04043	-1.03827	-1.0361	-1.03393	-1.03177	-1.02961	-1.02744	-1.02528	-1.02312	-1.02096	-1.0188	-1.01665	-1.01449	-1.01233	-1.01018	-1.00802	-1.00587	-1.00372	-1.00157	-0.999415	-0.997265	-0.995116	-0.992968	-0.990821	-0.988675	-0.986529	-0.984385	-0.982241	-0.980098	-0.977956	-0.975815	-0.973675	-0.971536	-0.969398	-0.96726	-0.965124	-0.962988	-0.960853	-0.958719	-0.956586	-0.954454	-0.952323	-0.950192	-0.948063	-0.945934
0.975729		-1.03642	-1.03425	-1.03209	-1.02992	-1.02776	-1.02559	-1.02343	-1.02127	-1.01911	-1.01695	-1.01479	-1.01263	-1.01047	-1.00832	-1.00616	-1.00401	-1.00185	-0.9997	-0.997548	-0.995397	-0.993247	-0.991097	-0.988949	-0.986801	-0.984654	-0.982509	-0.980364	-0.97822	-0.976076	-0.973934	-0.971793	-0.969652	-0.967513	-0.965374	-0.963236	-0.961099	-0.958963	-0.956828	-0.954694	-0.95256	-0.950428	-0.948296	-0.946165	-0.944035	-0.941906	-0.939778	-0.937651	-0.935524
0.97603		-1.02591	-1.02374	-1.02158	-1.01941	-1.01725	-1.01509	-1.01293	-1.01077	-1.00861	-1.00645	-1.0043	-1.00214	-0.999985	-0.997831	-0.995678	-0.993525	-0.991374	-0.989223	-0.987073	-0.984925	-0.982777	-0.980629	-0.978483	-0.976338	-0.974194	-0.97205	-0.969907	-0.967766	-0.965625	-0.963485	-0.961346	-0.959207	-0.95707	-0.954934	-0.952798	-0.950663	-0.94853	-0.946397	-0.944265	-0.942133	-0.940003	-0.937874	-0.935745	-0.933618	-0.931491	-0.929365	-0.92724	-0.925116
0.976332		-1.01539	-1.01323	-1.01107	-1.00891	-1.00675	-1.00459	-1.00243	-1.00027	-0.998115	-0.99596	-0.993805	-0.991651	-0.989498	-0.987346	-0.985195	-0.983045	-0.980896	-0.978748	-0.9766	-0.974453	-0.972308	-0.970163	-0.968019	-0.965876	-0.963734	-0.961593	-0.959452	-0.957313	-0.955174	-0.953036	-0.9509	-0.948764	-0.946629	-0.944494	-0.942361	-0.940229	-0.938097	-0.935966	-0.933837	-0.931708	-0.92958	-0.927453	-0.925326	-0.923201	-0.921076	-0.918953	-0.91683	-0.914708
0.976633		-1.00488	-1.00272	-1.00056	-0.998399	-0.996242	-0.994085	-0.991929	-0.989774	-0.98762	-0.985467	-0.983314	-0.981163	-0.979012	-0.976863	-0.974714	-0.972566	-0.970419	-0.968273	-0.966128	-0.963983	-0.96184	-0.959697	-0.957556	-0.955415	-0.953275	-0.951136	-0.948998	-0.946861	-0.944725	-0.942589	-0.940455	-0.938321	-0.936188	-0.934056	-0.931925	-0.929795	-0.927666	-0.925537	-0.92341	-0.921283	-0.919157	-0.917033	-0.914909	-0.912785	-0.910663	-0.908542	-0.906421	-0.904302
0.976935		-0.994365	-0.992207	-0.99005	-0.987894	-0.985738	-0.983584	-0.98143	-0.979278	-0.977126	-0.974975	-0.972825	-0.970676	-0.968527	-0.96638	-0.964233	-0.962088	-0.959943	-0.957799	-0.955657	-0.953514	-0.951373	-0.949233	-0.947094	-0.944955	-0.942818	-0.940681	-0.938545	-0.93641	-0.934276	-0.932143	-0.930011	-0.927879	-0.925749	-0.923619	-0.92149	-0.919362	-0.917235	-0.915109	-0.912984	-0.91086	-0.908736	-0.906614	-0.904492	-0.902371	-0.900251	-0.898132	-0.896014	-0.893896
0.977236		-0.983854	-0.981698	-0.979543	-0.977389	-0.975236	-0.973084	-0.970933	-0.968782	-0.966633	-0.964484	-0.962336	-0.960189	-0.958043	-0.955898	-0.953754	-0.951611	-0.949469	-0.947327	-0.945186	-0.943047	-0.940908	-0.93877	-0.936633	-0.934497	-0.932361	-0.930227	-0.928093	-0.925961	-0.923829	-0.921698	-0.919568	-0.917439	-0.91531	-0.913183	-0.911057	-0.908931	-0.906806	-0.904682	-0.902559	-0.900437	-0.898316	-0.896196	-0.894076	-0.891958	-0.88984	-0.887723	-0.885607	-0.883492
0.977538		-0.973344	-0.97119	-0.969038	-0.966886	-0.964735	-0.962585	-0.960436	-0.958288	-0.956141	-0.953994	-0.951849	-0.949704	-0.947561	-0.945418	-0.943276	-0.941135	-0.938995	-0.936856	-0.934717	-0.93258	-0.930443	-0.928308	-0.926173	-0.924039	-0.921906	-0.919774	-0.917642	-0.915512	-0.913383	-0.911254	-0.909126	-0.906999	-0.904873	-0.902748	-0.900624	-0.898501	-0.896378	-0.894257	-0.892136	-0.890016	-0.887897	-0.885779	-0.883662	-0.881545	-0.87943	-0.877315	-0.875201	-0.873089
0.977839		-0.962835	-0.960683	-0.958533	-0.956384	-0.954235	-0.952087	-0.949941	-0.947795	-0.94565	-0.943506	-0.941363	-0.93922	-0.937079	-0.934939	-0.932799	-0.93066	-0.928522	-0.926385	-0.924249	-0.922114	-0.91998	-0.917846	-0.915714	-0.913582	-0.911452	-0.909322	-0.907193	-0.905065	-0.902937	-0.900811	-0.898686	-0.896561	-0.894437	-0.892314	-0.890192	-0.888071	-0.885951	-0.883832	-0.881713	-0.879596	-0.877479	-0.875363	-0.873248	-0.871134	-0.869021	-0.866909	-0.864797	-0.862686
0.978141		-0.952326	-0.950178	-0.94803	-0.945882	-0.943736	-0.941591	-0.939446	-0.937303	-0.93516	-0.933018	-0.930878	-0.928738	-0.926599	-0.92446	-0.922323	-0.920187	-0.918051	-0.915916	-0.913783	-0.91165	-0.909518	-0.907386	-0.905256	-0.903127	-0.900998	-0.898871	-0.896744	-0.894618	-0.892493	-0.890369	-0.888246	-0.886124	-0.884002	-0.881882	-0.879762	-0.877643	-0.875525	-0.873408	-0.871292	-0.869177	-0.867062	-0.864949	-0.862836	-0.860724	-0.858613	-0.856503	-0.854394	-0.852285
0.978442		-0.941819	-0.939673	-0.937527	-0.935382	-0.933238	-0.931095	-0.928953	-0.926812	-0.924672	-0.922532	-0.920394	-0.918256	-0.916119	-0.913983	-0.911848	-0.909714	-0.907581	-0.905448	-0.903317	-0.901186	-0.899056	-0.896928	-0.8948	-0.892672	-0.890546	-0.888421	-0.886296	-0.884173	-0.88205	-0.879928	-0.877807	-0.875687	-0.873568	-0.87145	-0.869333	-0.867216	-0.8651	-0.862985	-0.860872	-0.858758	-0.856646	-0.854535	-0.852424	-0.850315	-0.848206	-0.846098	-0.843991	-0.841885
0.978744		-0.931314	-0.929169	-0.927026	-0.924883	-0.922742	-0.920601	-0.918461	-0.916322	-0.914184	-0.912047	-0.909911	-0.907775	-0.905641	-0.903507	-0.901374	-0.899242	-0.897111	-0.894981	-0.892852	-0.890724	-0.888596	-0.88647	-0.884344	-0.882219	-0.880095	-0.877972	-0.87585	-0.873729	-0.871608	-0.869489	-0.86737	-0.865252	-0.863135	-0.861019	-0.858904	-0.85679	-0.854676	-0.852564	-0.850452	-0.848341	-0.846232	-0.844122	-0.842014	-0.839907	-0.8378	-0.835695	-0.83359	-0.831486
0.979045		-0.920809	-0.918667	-0.916526	-0.914385	-0.912246	-0.910108	-0.90797	-0.905833	-0.903698	-0.901563	-0.899429	-0.897296	-0.895163	-0.893032	-0.890902	-0.888772	-0.886643	-0.884515	-0.882388	-0.880262	-0.878137	-0.876013	-0.87389	-0.871767	-0.869645	-0.867525	-0.865405	-0.863286	-0.861167	-0.85905	-0.856934	-0.854818	-0.852704	-0.85059	-0.848477	-0.846365	-0.844254	-0.842143	-0.840034	-0.837926	-0.835818	-0.833711	-0.831605	-0.8295	-0.827396	-0.825293	-0.82319	-0.821088
0.979347		-0.910305	-0.908165	-0.906027	-0.903889	-0.901752	-0.899615	-0.89748	-0.895346	-0.893212	-0.89108	-0.888948	-0.886817	-0.884687	-0.882558	-0.88043	-0.878303	-0.876176	-0.874051	-0.871926	-0.869802	-0.867679	-0.865557	-0.863436	-0.861316	-0.859196	-0.857078	-0.85496	-0.852844	-0.850728	-0.848613	-0.846499	-0.844385	-0.842273	-0.840161	-0.838051	-0.835941	-0.833832	-0.831724	-0.829617	-0.827511	-0.825405	-0.823301	-0.821197	-0.819094	-0.816992	-0.814891	-0.812791	-0.810692
0.979648		-0.899802	-0.897665	-0.895529	-0.893393	-0.891258	-0.889124	-0.886991	-0.884859	-0.882728	-0.880598	-0.878468	-0.87634	-0.874212	-0.872085	-0.869959	-0.867834	-0.86571	-0.863587	-0.861465	-0.859343	-0.857222	-0.855103	-0.852984	-0.850866	-0.848749	-0.846633	-0.844517	-0.842403	-0.840289	-0.838176	-0.836064	-0.833953	-0.831843	-0.829734	-0.827626	-0.825518	-0.823412	-0.821306	-0.819201	-0.817097	-0.814994	-0.812891	-0.81079	-0.80869	-0.80659	-0.804491	-0.802393	-0.800296
0.97995		-0.889301	-0.887166	-0.885032	-0.882898	-0.880766	-0.878634	-0.876504	-0.874374	-0.872245	-0.870117	-0.86799	-0.865863	-0.863738	-0.861614	-0.85949	-0.857367	-0.855245	-0.853124	-0.851004	-0.848885	-0.846767	-0.844649	-0.842533	-0.840417	-0.838302	-0.836188	-0.834075	-0.831963	-0.829851	-0.827741	-0.825631	-0.823523	-0.821415	-0.819308	-0.817202	-0.815097	-0.812992	-0.810889	-0.808786	-0.806684	-0.804583	-0.802483	-0.800384	-0.798286	-0.796188	-0.794092	-0.791996	-0.789901
0.980251		-0.878801	-0.876668	-0.874536	-0.872405	-0.870275	-0.868145	-0.866017	-0.863889	-0.861763	-0.859637	-0.857512	-0.855388	-0.853265	-0.851143	-0.849022	-0.846901	-0.844782	-0.842663	-0.840545	-0.838428	-0.836312	-0.834197	-0.832083	-0.829969	-0.827857	-0.825745	-0.823634	-0.821524	-0.819415	-0.817307	-0.815199	-0.813093	-0.810987	-0.808883	-0.806779	-0.804676	-0.802574	-0.800473	-0.798372	-0.796273	-0.794174	-0.792076	-0.789979	-0.787883	-0.785788	-0.783694	-0.7816	-0.779508
0.980553		-0.868301	-0.866171	-0.864041	-0.861912	-0.859784	-0.857658	-0.855531	-0.853406	-0.851282	-0.849158	-0.847036	-0.844914	-0.842793	-0.840673	-0.838554	-0.836436	-0.834319	-0.832202	-0.830087	-0.827972	-0.825858	-0.823746	-0.821633	-0.819522	-0.817412	-0.815303	-0.813194	-0.811086	-0.80898	-0.806874	-0.804769	-0.802664	-0.800561	-0.798459	-0.796357	-0.794256	-0.792156	-0.790057	-0.787959	-0.785862	-0.783766	-0.78167	-0.779576	-0.777482	-0.775389	-0.773297	-0.771206	-0.769115
0.980854		-0.857803	-0.855675	-0.853548	-0.851421	-0.849295	-0.847171	-0.845047	-0.842924	-0.840802	-0.838681	-0.836561	-0.834441	-0.832323	-0.830205	-0.828088	-0.825972	-0.823857	-0.821743	-0.81963	-0.817517	-0.815406	-0.813295	-0.811186	-0.809077	-0.806969	-0.804861	-0.802755	-0.80065	-0.798545	-0.796442	-0.794339	-0.792237	-0.790136	-0.788036	-0.785936	-0.783838	-0.78174	-0.779644	-0.777548	-0.775453	-0.773359	-0.771265	-0.769173	-0.767081	-0.764991	-0.762901	-0.760812	-0.758724
0.981156		-0.847306	-0.84518	-0.843055	-0.840931	-0.838808	-0.836685	-0.834564	-0.832443	-0.830323	-0.828204	-0.826086	-0.823969	-0.821853	-0.819738	-0.817623	-0.815509	-0.813397	-0.811285	-0.809174	-0.807064	-0.804955	-0.802846	-0.800739	-0.798632	-0.796526	-0.794421	-0.792317	-0.790214	-0.788112	-0.786011	-0.78391	-0.78181	-0.779712	-0.777614	-0.775517	-0.77342	-0.771325	-0.769231	-0.767137	-0.765044	-0.762952	-0.760861	-0.758771	-0.756682	-0.754594	-0.752506	-0.750419	-0.748333
0.981457		-0.83681	-0.834686	-0.832564	-0.830442	-0.828321	-0.826201	-0.824081	-0.821963	-0.819845	-0.817729	-0.815613	-0.813498	-0.811384	-0.809271	-0.807159	-0.805048	-0.802937	-0.800828	-0.798719	-0.796611	-0.794504	-0.792398	-0.790293	-0.788189	-0.786085	-0.783982	-0.781881	-0.77978	-0.77768	-0.775581	-0.773482	-0.771385	-0.769289	-0.767193	-0.765098	-0.763004	-0.760911	-0.758819	-0.756728	-0.754637	-0.752547	-0.750459	-0.748371	-0.746284	-0.744198	-0.742112	-0.740028	-0.737944
0.981759		-0.826315	-0.824194	-0.822073	-0.819954	-0.817835	-0.815717	-0.8136	-0.811484	-0.809369	-0.807255	-0.805141	-0.803029	-0.800917	-0.798806	-0.796696	-0.794587	-0.792479	-0.790372	-0.788265	-0.78616	-0.784055	-0.781951	-0.779848	-0.777746	-0.775645	-0.773545	-0.771445	-0.769347	-0.767249	-0.765152	-0.763056	-0.760961	-0.758867	-0.756773	-0.754681	-0.752589	-0.750498	-0.748408	-0.746319	-0.744231	-0.742143	-0.740057	-0.737971	-0.735887	-0.733803	-0.73172	-0.729637	-0.727556
0.98206		-0.815821	-0.813702	-0.811584	-0.809467	-0.80735	-0.805235	-0.80312	-0.801006	-0.798893	-0.796781	-0.79467	-0.79256	-0.790451	-0.788342	-0.786234	-0.784128	-0.782022	-0.779917	-0.777813	-0.775709	-0.773607	-0.771505	-0.769405	-0.767305	-0.765206	-0.763108	-0.761011	-0.758914	-0.756819	-0.754724	-0.75263	-0.750538	-0.748446	-0.746354	-0.744264	-0.742175	-0.740086	-0.737998	-0.735912	-0.733826	-0.731741	-0.729656	-0.727573	-0.72549	-0.723409	-0.721328	-0.719248	-0.717169
0.982362		-0.805329	-0.803212	-0.801096	-0.798981	-0.796867	-0.794753	-0.792641	-0.79053	-0.788419	-0.786309	-0.7842	-0.782092	-0.779985	-0.777879	-0.775774	-0.773669	-0.771566	-0.769463	-0.767361	-0.76526	-0.76316	-0.76106	-0.758962	-0.756865	-0.754768	-0.752672	-0.750577	-0.748483	-0.74639	-0.744298	-0.742206	-0.740115	-0.738026	-0.735937	-0.733849	-0.731762	-0.729675	-0.72759	-0.725505	-0.723422	-0.721339	-0.719257	-0.717176	-0.715095	-0.713016	-0.710937	-0.70886	-0.706783
0.982663		-0.794837	-0.792722	-0.790609	-0.788496	-0.786384	-0.784273	-0.782163	-0.780054	-0.777946	-0.775838	-0.773732	-0.771626	-0.769521	-0.767417	-0.765314	-0.763212	-0.76111	-0.75901	-0.75691	-0.754812	-0.752714	-0.750617	-0.748521	-0.746425	-0.744331	-0.742237	-0.740145	-0.738053	-0.735962	-0.733872	-0.731783	-0.729694	-0.727607	-0.72552	-0.723435	-0.72135	-0.719266	-0.717182	-0.7151	-0.713019	-0.710938	-0.708858	-0.706779	-0.704701	-0.702624	-0.700548	-0.698472	-0.696398
0.982965		-0.784346	-0.782234	-0.780123	-0.778012	-0.775903	-0.773794	-0.771686	-0.769579	-0.767473	-0.765368	-0.763264	-0.761161	-0.759058	-0.756956	-0.754855	-0.752756	-0.750656	-0.748558	-0.746461	-0.744364	-0.742269	-0.740174	-0.73808	-0.735987	-0.733895	-0.731804	-0.729714	-0.727624	-0.725535	-0.723447	-0.721361	-0.719274	-0.717189	-0.715105	-0.713021	-0.710939	-0.708857	-0.706776	-0.704696	-0.702617	-0.700538	-0.698461	-0.696384	-0.694309	-0.692234	-0.69016	-0.688086	-0.686014
0.983266		-0.773857	-0.771747	-0.769638	-0.76753	-0.765423	-0.763316	-0.761211	-0.759106	-0.757002	-0.754899	-0.752797	-0.750696	-0.748596	-0.746497	-0.744398	-0.7423	-0.740204	-0.738108	-0.736013	-0.733918	-0.731825	-0.729733	-0.727641	-0.72555	-0.72346	-0.721371	-0.719283	-0.717196	-0.71511	-0.713024	-0.710939	-0.708856	-0.706773	-0.704691	-0.702609	-0.700529	-0.698449	-0.696371	-0.694293	-0.692216	-0.69014	-0.688065	-0.68599	-0.683917	-0.681844	-0.679772	-0.677701	-0.675631
0.983568		-0.763369	-0.761261	-0.759154	-0.757048	-0.754943	-0.752839	-0.750736	-0.748634	-0.746532	-0.744432	-0.742332	-0.740233	-0.738135	-0.736038	-0.733942	-0.731846	-0.729752	-0.727658	-0.725565	-0.723473	-0.721382	-0.719292	-0.717203	-0.715114	-0.713027	-0.71094	-0.708854	-0.706769	-0.704685	-0.702602	-0.700519	-0.698438	-0.696357	-0.694277	-0.692198	-0.69012	-0.688043	-0.685966	-0.683891	-0.681816	-0.679742	-0.677669	-0.675597	-0.673526	-0.671456	-0.669386	-0.667317	-0.665249
0.983869		-0.752881	-0.750776	-0.748672	-0.746568	-0.744465	-0.742364	-0.740263	-0.738163	-0.736063	-0.733965	-0.731868	-0.729771	-0.727675	-0.72558	-0.723486	-0.721393	-0.719301	-0.71721	-0.715119	-0.71303	-0.710941	-0.708853	-0.706766	-0.70468	-0.702594	-0.70051	-0.698426	-0.696343	-0.694262	-0.692181	-0.6901	-0.688021	-0.685943	-0.683865	-0.681788	-0.679712	-0.677637	-0.675563	-0.67349	-0.671418	-0.669346	-0.667275	-0.665205	-0.663136	-0.661068	-0.659001	-0.656934	-0.654869
0.984171		-0.742395	-0.740292	-0.73819	-0.736089	-0.733988	-0.731889	-0.72979	-0.727692	-0.725595	-0.723499	-0.721404	-0.71931	-0.717217	-0.715124	-0.713032	-0.710941	-0.708851	-0.706762	-0.704674	-0.702587	-0.7005	-0.698415	-0.69633	-0.694246	-0.692163	-0.690081	-0.687999	-0.685919	-0.683839	-0.68176	-0.679683	-0.677605	-0.675529	-0.673454	-0.67138	-0.669306	-0.667233	-0.665161	-0.66309	-0.66102	-0.658951	-0.656882	-0.654815	-0.652748	-0.650682	-0.648617	-0.646553	-0.644489
0.984472		-0.73191	-0.729809	-0.72771	-0.725611	-0.723512	-0.721415	-0.719319	-0.717223	-0.715129	-0.713035	-0.710942	-0.70885	-0.706759	-0.704669	-0.702579	-0.700491	-0.698403	-0.696316	-0.69423	-0.692145	-0.690061	-0.687977	-0.685895	-0.683813	-0.681732	-0.679652	-0.677573	-0.675495	-0.673418	-0.671341	-0.669266	-0.667191	-0.665117	-0.663044	-0.660972	-0.6589	-0.65683	-0.65476	-0.652691	-0.650623	-0.648556	-0.64649	-0.644425	-0.64236	-0.640297	-0.638234	-0.636172	-0.634111
0.984774		-0.721426	-0.719328	-0.71723	-0.715133	-0.713038	-0.710943	-0.708849	-0.706755	-0.704663	-0.702572	-0.700481	-0.698391	-0.696302	-0.694214	-0.692127	-0.690041	-0.687955	-0.685871	-0.683787	-0.681704	-0.679622	-0.677541	-0.675461	-0.673382	-0.671303	-0.669225	-0.667149	-0.665073	-0.662998	-0.660923	-0.65885	-0.656777	-0.654706	-0.652635	-0.650565	-0.648496	-0.646428	-0.64436	-0.642294	-0.640228	-0.638163	-0.636099	-0.634036	-0.631974	-0.629912	-0.627852	-0.625792	-0.623733
0.985075		-0.710943	-0.708847	-0.706752	-0.704657	-0.702564	-0.700471	-0.698379	-0.696289	-0.694198	-0.692109	-0.690021	-0.687933	-0.685847	-0.683761	-0.681676	-0.679592	-0.677509	-0.675427	-0.673345	-0.671265	-0.669185	-0.667106	-0.665028	-0.662951	-0.660875	-0.658799	-0.656725	-0.654651	-0.652578	-0.650506	-0.648435	-0.646365	-0.644296	-0.642227	-0.640159	-0.638093	-0.636027	-0.633961	-0.631897	-0.629834	-0.627771	-0.625709	-0.623649	-0.621588	-0.619529	-0.617471	-0.615413	-0.613357
0.985377		-0.700462	-0.698368	-0.696275	-0.694183	-0.692091	-0.690001	-0.687911	-0.685823	-0.683735	-0.681648	-0.679562	-0.677477	-0.675392	-0.673309	-0.671226	-0.669145	-0.667064	-0.664984	-0.662905	-0.660826	-0.658749	-0.656672	-0.654597	-0.652522	-0.650448	-0.648375	-0.646302	-0.644231	-0.64216	-0.640091	-0.638022	-0.635954	-0.633887	-0.63182	-0.629755	-0.62769	-0.625627	-0.623564	-0.621502	-0.61944	-0.61738	-0.615321	-0.613262	-0.611204	-0.609147	-0.607091	-0.605036	-0.602981
0.985678		-0.689981	-0.687889	-0.685799	-0.683709	-0.68162	-0.679532	-0.677444	-0.675358	-0.673273	-0.671188	-0.669104	-0.667021	-0.664939	-0.662858	-0.660778	-0.658698	-0.65662	-0.654542	-0.652465	-0.650389	-0.648314	-0.646239	-0.644166	-0.642093	-0.640022	-0.637951	-0.635881	-0.633812	-0.631743	-0.629676	-0.627609	-0.625544	-0.623479	-0.621415	-0.619351	-0.617289	-0.615228	-0.613167	-0.611107	-0.609048	-0.60699	-0.604933	-0.602877	-0.600821	-0.598766	-0.596712	-0.594659	-0.592607
0.98598		-0.679501	-0.677412	-0.675324	-0.673236	-0.671149	-0.669064	-0.666979	-0.664894	-0.662811	-0.660729	-0.658647	-0.656567	-0.654487	-0.652408	-0.65033	-0.648253	-0.646176	-0.644101	-0.642026	-0.639953	-0.63788	-0.635808	-0.633737	-0.631666	-0.629597	-0.627528	-0.62546	-0.623393	-0.621327	-0.619262	-0.617198	-0.615134	-0.613072	-0.61101	-0.608949	-0.606889	-0.60483	-0.602771	-0.600714	-0.598657	-0.596601	-0.594546	-0.592492	-0.590439	-0.588386	-0.586335	-0.584284	-0.582234
0.986281		-0.669023	-0.666936	-0.66485	-0.662764	-0.66068	-0.658596	-0.656514	-0.654432	-0.652351	-0.650271	-0.648192	-0.646113	-0.644036	-0.641959	-0.639883	-0.637809	-0.635734	-0.633661	-0.631589	-0.629517	-0.627447	-0.625377	-0.623308	-0.62124	-0.619173	-0.617107	-0.615041	-0.612976	-0.610913	-0.60885	-0.606788	-0.604726	-0.602666	-0.600606	-0.598548	-0.59649	-0.594433	-0.592377	-0.590322	-0.588267	-0.586213	-0.584161	-0.582109	-0.580058	-0.578008	-0.575958	-0.57391	-0.571862
0.986583		-0.658545	-0.656461	-0.654377	-0.652294	-0.650212	-0.64813	-0.64605	-0.643971	-0.641892	-0.639814	-0.637737	-0.635661	-0.633586	-0.631511	-0.629438	-0.627365	-0.625294	-0.623223	-0.621153	-0.619083	-0.617015	-0.614947	-0.612881	-0.610815	-0.60875	-0.606686	-0.604623	-0.60256	-0.600499	-0.598438	-0.596378	-0.594319	-0.592261	-0.590204	-0.588148	-0.586092	-0.584037	-0.581983	-0.57993	-0.577878	-0.575827	-0.573776	-0.571727	-0.569678	-0.56763	-0.565583	-0.563536	-0.561491
0.986884		-0.648069	-0.645987	-0.643905	-0.641824	-0.639745	-0.637666	-0.635588	-0.63351	-0.631434	-0.629358	-0.627284	-0.62521	-0.623137	-0.621065	-0.618994	-0.616923	-0.614854	-0.612785	-0.610717	-0.60865	-0.606584	-0.604519	-0.602455	-0.600391	-0.598328	-0.596267	-0.594206	-0.592145	-0.590086	-0.588028	-0.58597	-0.583913	-0.581858	-0.579803	-0.577748	-0.575695	-0.573643	-0.571591	-0.56954	-0.56749	-0.565441	-0.563393	-0.561345	-0.559299	-0.557253	-0.555208	-0.553164	-0.551121
0.987186		-0.637594	-0.635514	-0.633435	-0.631356	-0.629279	-0.627202	-0.625126	-0.623051	-0.620977	-0.618904	-0.616831	-0.61476	-0.612689	-0.610619	-0.60855	-0.606482	-0.604415	-0.602349	-0.600283	-0.598218	-0.596155	-0.594092	-0.592029	-0.589968	-0.587908	-0.585848	-0.583789	-0.581732	-0.579675	-0.577618	-0.575563	-0.573509	-0.571455	-0.569402	-0.56735	-0.565299	-0.563249	-0.5612	-0.559151	-0.557103	-0.555057	-0.553011	-0.550965	-0.548921	-0.546878	-0.544835	-0.542793	-0.540752
0.987487		-0.62712	-0.625042	-0.622965	-0.620889	-0.618814	-0.616739	-0.614666	-0.612593	-0.610521	-0.60845	-0.60638	-0.604311	-0.602242	-0.600175	-0.598108	-0.596042	-0.593977	-0.591913	-0.58985	-0.587787	-0.585726	-0.583665	-0.581605	-0.579546	-0.577488	-0.575431	-0.573374	-0.571319	-0.569264	-0.56721	-0.565157	-0.563105	-0.561054	-0.559003	-0.556953	-0.554905	-0.552857	-0.550809	-0.548763	-0.546718	-0.544673	-0.542629	-0.540586	-0.538544	-0.536503	-0.534463	-0.532423	-0.530384
0.987789		-0.616647	-0.614571	-0.612497	-0.610423	-0.60835	-0.606278	-0.604206	-0.602136	-0.600066	-0.597998	-0.59593	-0.593863	-0.591797	-0.589731	-0.587667	-0.585603	-0.583541	-0.581479	-0.579418	-0.577358	-0.575298	-0.57324	-0.571182	-0.569126	-0.56707	-0.565015	-0.56296	-0.560907	-0.558855	-0.556803	-0.554752	-0.552702	-0.550653	-0.548605	-0.546557	-0.544511	-0.542465	-0.54042	-0.538376	-0.536333	-0.534291	-0.532249	-0.530208	-0.528169	-0.52613	-0.524091	-0.522054	-0.520018
0.98809		-0.606175	-0.604102	-0.602029	-0.599958	-0.597887	-0.595817	-0.593748	-0.59168	-0.589613	-0.587546	-0.585481	-0.583416	-0.581352	-0.579289	-0.577227	-0.575166	-0.573105	-0.571046	-0.568987	-0.566929	-0.564872	-0.562816	-0.56076	-0.558706	-0.556652	-0.5546	-0.552548	-0.550497	-0.548446	-0.546397	-0.544348	-0.542301	-0.540254	-0.538208	-0.536163	-0.534118	-0.532075	-0.530032	-0.52799	-0.525949	-0.523909	-0.52187	-0.519832	-0.517794	-0.515757	-0.513721	-0.511686	-0.509652
0.988392		-0.595704	-0.593633	-0.591563	-0.589494	-0.587425	-0.585358	-0.583291	-0.581225	-0.57916	-0.577096	-0.575033	-0.57297	-0.570909	-0.568848	-0.566788	-0.564729	-0.562671	-0.560613	-0.558557	-0.556501	-0.554447	-0.552393	-0.55034	-0.548287	-0.546236	-0.544186	-0.542136	-0.540087	-0.538039	-0.535992	-0.533946	-0.5319	-0.529856	-0.527812	-0.525769	-0.523727	-0.521686	-0.519645	-0.517606	-0.515567	-0.513529	-0.511492	-0.509456	-0.50742	-0.505386	-0.503352	-0.501319	-0.499287
0.988693		-0.585234	-0.583166	-0.581098	-0.579031	-0.576965	-0.574899	-0.572835	-0.570771	-0.568709	-0.566647	-0.564586	-0.562525	-0.560466	-0.558408	-0.55635	-0.554293	-0.552237	-0.550182	-0.548128	-0.546075	-0.544022	-0.541971	-0.53992	-0.53787	-0.535821	-0.533773	-0.531725	-0.529679	-0.527633	-0.525588	-0.523544	-0.521501	-0.519458	-0.517417	-0.515376	-0.513336	-0.511297	-0.509259	-0.507222	-0.505185	-0.50315	-0.501115	-0.499081	-0.497048	-0.495016	-0.492984	-0.490954	-0.488924
0.988995		-0.574766	-0.572699	-0.570634	-0.568569	-0.566505	-0.564442	-0.56238	-0.560319	-0.558258	-0.556199	-0.55414	-0.552082	-0.550025	-0.547969	-0.545913	-0.543859	-0.541805	-0.539752	-0.5377	-0.535649	-0.533599	-0.53155	-0.529501	-0.527454	-0.525407	-0.523361	-0.521316	-0.519271	-0.517228	-0.515185	-0.513143	-0.511102	-0.509062	-0.507023	-0.504985	-0.502947	-0.50091	-0.498874	-0.496839	-0.494805	-0.492772	-0.490739	-0.488707	-0.486677	-0.484647	-0.482617	-0.480589	-0.478561
0.989296		-0.564298	-0.562234	-0.560171	-0.558108	-0.556047	-0.553986	-0.551926	-0.549867	-0.547809	-0.545751	-0.543695	-0.541639	-0.539585	-0.537531	-0.535478	-0.533425	-0.531374	-0.529324	-0.527274	-0.525225	-0.523177	-0.52113	-0.519084	-0.517038	-0.514994	-0.51295	-0.510907	-0.508865	-0.506824	-0.504783	-0.502744	-0.500705	-0.498667	-0.49663	-0.494594	-0.492559	-0.490524	-0.488491	-0.486458	-0.484426	-0.482395	-0.480364	-0.478335	-0.476306	-0.474279	-0.472252	-0.470225	-0.4682
0.989598		-0.553832	-0.55177	-0.549709	-0.547649	-0.545589	-0.543531	-0.541473	-0.539416	-0.537361	-0.535306	-0.533251	-0.531198	-0.529145	-0.527094	-0.525043	-0.522993	-0.520944	-0.518896	-0.516848	-0.514802	-0.512756	-0.510711	-0.508667	-0.506624	-0.504582	-0.50254	-0.5005	-0.49846	-0.496421	-0.494383	-0.492345	-0.490309	-0.488273	-0.486239	-0.484205	-0.482172	-0.480139	-0.478108	-0.476077	-0.474048	-0.472019	-0.469991	-0.467963	-0.465937	-0.463911	-0.461887	-0.459863	-0.45784
0.989899		-0.543366	-0.541307	-0.539248	-0.53719	-0.535133	-0.533077	-0.531022	-0.528967	-0.526913	-0.524861	-0.522809	-0.520758	-0.518707	-0.516658	-0.514609	-0.512562	-0.510515	-0.508469	-0.506424	-0.50438	-0.502336	-0.500293	-0.498252	-0.496211	-0.494171	-0.492132	-0.490093	-0.488056	-0.486019	-0.483983	-0.481948	-0.479914	-0.47788	-0.475848	-0.473816	-0.471785	-0.469755	-0.467726	-0.465698	-0.46367	-0.461644	-0.459618	-0.457593	-0.455569	-0.453546	-0.451523	-0.449501	-0.447481
0.990201		-0.532902	-0.530845	-0.528788	-0.526733	-0.524678	-0.522624	-0.520571	-0.518519	-0.516467	-0.514417	-0.512367	-0.510318	-0.50827	-0.506223	-0.504177	-0.502132	-0.500087	-0.498043	-0.496	-0.493958	-0.491917	-0.489877	-0.487837	-0.485799	-0.483761	-0.481724	-0.479688	-0.477653	-0.475618	-0.473584	-0.471552	-0.46952	-0.467489	-0.465458	-0.463429	-0.4614	-0.459373	-0.457346	-0.45532	-0.453294	-0.45127	-0.449246	-0.447224	-0.445202	-0.443181	-0.44116	-0.439141	-0.437122
0.990503		-0.522439	-0.520384	-0.51833	-0.516276	-0.514224	-0.512172	-0.510121	-0.508071	-0.506022	-0.503974	-0.501927	-0.49988	-0.497835	-0.49579	-0.493746	-0.491703	-0.48966	-0.487619	-0.485578	-0.483538	-0.481499	-0.479461	-0.477424	-0.475388	-0.473352	-0.471317	-0.469284	-0.467251	-0.465218	-0.463187	-0.461156	-0.459127	-0.457098	-0.45507	-0.453043	-0.451016	-0.448991	-0.446966	-0.444942	-0.442919	-0.440897	-0.438876	-0.436855	-0.434836	-0.432817	-0.430799	-0.428782	-0.426765
0.990804		-0.511977	-0.509924	-0.507872	-0.505821	-0.503771	-0.501722	-0.499673	-0.497625	-0.495579	-0.493533	-0.491487	-0.489443	-0.4874	-0.485357	-0.483315	-0.481275	-0.479235	-0.477195	-0.475157	-0.473119	-0.471083	-0.469047	-0.467012	-0.464978	-0.462945	-0.460912	-0.45888	-0.45685	-0.45482	-0.452791	-0.450762	-0.448735	-0.446708	-0.444683	-0.442658	-0.440634	-0.43861	-0.436588	-0.434566	-0.432546	-0.430526	-0.428506	-0.426488	-0.424471	-0.422454	-0.420438	-0.418423	-0.416409
0.991106		-0.501516	-0.499465	-0.497416	-0.495367	-0.493319	-0.491272	-0.489226	-0.48718	-0.485136	-0.483092	-0.481049	-0.479007	-0.476966	-0.474926	-0.472886	-0.470848	-0.46881	-0.466773	-0.464737	-0.462702	-0.460667	-0.458634	-0.456601	-0.454569	-0.452538	-0.450508	-0.448478	-0.44645	-0.444422	-0.442395	-0.440369	-0.438344	-0.43632	-0.434296	-0.432274	-0.430252	-0.428231	-0.426211	-0.424191	-0.422173	-0.420155	-0.418138	-0.416122	-0.414107	-0.412093	-0.410079	-0.408066	-0.406054
0.991407		-0.491056	-0.489008	-0.48696	-0.484914	-0.482868	-0.480823	-0.478779	-0.476736	-0.474694	-0.472653	-0.470612	-0.468572	-0.466533	-0.464495	-0.462458	-0.460422	-0.458386	-0.456352	-0.454318	-0.452285	-0.450253	-0.448221	-0.446191	-0.444161	-0.442132	-0.440105	-0.438077	-0.436051	-0.434026	-0.432001	-0.429977	-0.427954	-0.425932	-0.423911	-0.421891	-0.419871	-0.417852	-0.415834	-0.413817	-0.411801	-0.409785	-0.407771	-0.405757	-0.403744	-0.401732	-0.399721	-0.39771	-0.395701
0.991709		-0.480597	-0.478551	-0.476506	-0.474462	-0.472418	-0.470376	-0.468334	-0.466293	-0.464253	-0.462214	-0.460176	-0.458138	-0.456102	-0.454066	-0.452031	-0.449997	-0.447964	-0.445931	-0.4439	-0.441869	-0.439839	-0.43781	-0.435782	-0.433755	-0.431728	-0.429702	-0.427678	-0.425653	-0.42363	-0.421608	-0.419586	-0.417566	-0.415546	-0.413527	-0.411509	-0.409491	-0.407475	-0.405459	-0.403444	-0.40143	-0.399417	-0.397405	-0.395393	-0.393382	-0.391372	-0.389363	-0.387355	-0.385348
0.99201		-0.470139	-0.468096	-0.466053	-0.464011	-0.46197	-0.45993	-0.45789	-0.455852	-0.453814	-0.451777	-0.449741	-0.447706	-0.445671	-0.443638	-0.441605	-0.439573	-0.437542	-0.435512	-0.433483	-0.431455	-0.429427	-0.4274	-0.425374	-0.423349	-0.421325	-0.419301	-0.417279	-0.415257	-0.413236	-0.411216	-0.409197	-0.407178	-0.405161	-0.403144	-0.401128	-0.399113	-0.397098	-0.395085	-0.393072	-0.391061	-0.38905	-0.387039	-0.38503	-0.383022	-0.381014	-0.379007	-0.377001	-0.374996
0.992312		-0.459683	-0.457641	-0.455601	-0.453561	-0.451522	-0.449484	-0.447447	-0.445411	-0.443375	-0.441341	-0.439307	-0.437274	-0.435242	-0.433211	-0.43118	-0.429151	-0.427122	-0.425094	-0.423067	-0.421041	-0.419016	-0.416991	-0.414967	-0.412945	-0.410922	-0.408901	-0.406881	-0.404861	-0.402843	-0.400825	-0.398808	-0.396792	-0.394776	-0.392762	-0.390748	-0.388735	-0.386723	-0.384712	-0.382702	-0.380692	-0.378683	-0.376675	-0.374668	-0.372662	-0.370657	-0.368652	-0.366648	-0.364645
0.992613		-0.449227	-0.447188	-0.44515	-0.443112	-0.441076	-0.43904	-0.437005	-0.434971	-0.432938	-0.430906	-0.428874	-0.426844	-0.424814	-0.422785	-0.420757	-0.418729	-0.416703	-0.414677	-0.412652	-0.410629	-0.408605	-0.406583	-0.404562	-0.402541	-0.400521	-0.398502	-0.396484	-0.394467	-0.392451	-0.390435	-0.38842	-0.386406	-0.384393	-0.382381	-0.380369	-0.378359	-0.376349	-0.37434	-0.372332	-0.370325	-0.368318	-0.366312	-0.364308	-0.362304	-0.3603	-0.358298	-0.356296	-0.354296
0.992915		-0.438773	-0.436736	-0.4347	-0.432665	-0.430631	-0.428597	-0.426564	-0.424533	-0.422502	-0.420472	-0.418443	-0.416414	-0.414387	-0.41236	-0.410334	-0.408309	-0.406285	-0.404261	-0.402239	-0.400217	-0.398196	-0.396176	-0.394157	-0.392139	-0.390121	-0.388105	-0.386089	-0.384074	-0.382059	-0.380046	-0.378034	-0.376022	-0.374011	-0.372001	-0.369992	-0.367983	-0.365976	-0.363969	-0.361963	-0.359958	-0.357954	-0.35595	-0.353948	-0.351946	-0.349945	-0.347945	-0.345946	-0.343947
0.993216		-0.428319	-0.426285	-0.424251	-0.422218	-0.420186	-0.418155	-0.416125	-0.414095	-0.412067	-0.410039	-0.408012	-0.405986	-0.40396	-0.401936	-0.399912	-0.39789	-0.395868	-0.393847	-0.391826	-0.389807	-0.387788	-0.385771	-0.383754	-0.381737	-0.379722	-0.377708	-0.375694	-0.373681	-0.371669	-0.369658	-0.367648	-0.365639	-0.36363	-0.361622	-0.359615	-0.357609	-0.355604	-0.353599	-0.351596	-0.349593	-0.347591	-0.34559	-0.343589	-0.34159	-0.339591	-0.337593	-0.335596	-0.3336
0.993518		-0.417867	-0.415835	-0.413803	-0.411773	-0.409743	-0.407714	-0.405686	-0.403659	-0.401633	-0.399607	-0.397582	-0.395558	-0.393535	-0.391513	-0.389492	-0.387471	-0.385452	-0.383433	-0.381415	-0.379398	-0.377381	-0.375366	-0.373351	-0.371337	-0.369324	-0.367312	-0.365301	-0.36329	-0.361281	-0.359272	-0.357264	-0.355256	-0.35325	-0.351245	-0.34924	-0.347236	-0.345233	-0.343231	-0.341229	-0.339229	-0.337229	-0.33523	-0.333232	-0.331234	-0.329238	-0.327242	-0.325247	-0.323253
0.993819		-0.407416	-0.405386	-0.403357	-0.401328	-0.399301	-0.397274	-0.395249	-0.393224	-0.3912	-0.389176	-0.387154	-0.385132	-0.383111	-0.381092	-0.379072	-0.377054	-0.375037	-0.37302	-0.371004	-0.36899	-0.366975	-0.364962	-0.36295	-0.360938	-0.358927	-0.356918	-0.354908	-0.3529	-0.350893	-0.348886	-0.34688	-0.344875	-0.342871	-0.340868	-0.338865	-0.336864	-0.334863	-0.332863	-0.330864	-0.328865	-0.326868	-0.324871	-0.322875	-0.32088	-0.318886	-0.316892	-0.3149	-0.312908
0.994121		-0.396966	-0.394938	-0.392911	-0.390885	-0.38886	-0.386836	-0.384812	-0.382789	-0.380768	-0.378747	-0.376726	-0.374707	-0.372689	-0.370671	-0.368654	-0.366638	-0.364623	-0.362609	-0.360595	-0.358582	-0.356571	-0.35456	-0.35255	-0.35054	-0.348532	-0.346524	-0.344517	-0.342511	-0.340506	-0.338502	-0.336498	-0.334495	-0.332493	-0.330492	-0.328492	-0.326493	-0.324494	-0.322496	-0.320499	-0.318503	-0.316508	-0.314513	-0.31252	-0.310527	-0.308535	-0.306544	-0.304553	-0.302564
0.994422		-0.386517	-0.384491	-0.382467	-0.380443	-0.37842	-0.376398	-0.374377	-0.372356	-0.370337	-0.368318	-0.3663	-0.364283	-0.362267	-0.360251	-0.358237	-0.356223	-0.35421	-0.352198	-0.350187	-0.348177	-0.346167	-0.344158	-0.34215	-0.340143	-0.338137	-0.336132	-0.334127	-0.332123	-0.33012	-0.328118	-0.326117	-0.324116	-0.322117	-0.320118	-0.31812	-0.316123	-0.314126	-0.312131	-0.310136	-0.308142	-0.306149	-0.304157	-0.302165	-0.300175	-0.298185	-0.296196	-0.294208	-0.292221
0.994724		-0.376069	-0.374046	-0.372023	-0.370002	-0.367981	-0.365961	-0.363942	-0.361924	-0.359907	-0.357891	-0.355875	-0.35386	-0.351846	-0.349833	-0.347821	-0.345809	-0.343799	-0.341789	-0.33978	-0.337772	-0.335764	-0.333758	-0.331752	-0.329747	-0.327743	-0.32574	-0.323738	-0.321736	-0.319736	-0.317736	-0.315737	-0.313738	-0.311741	-0.309744	-0.307749	-0.305754	-0.30376	-0.301766	-0.299774	-0.297782	-0.295791	-0.293801	-0.291812	-0.289824	-0.287836	-0.28585	-0.283864	-0.281879
0.995025		-0.365622	-0.363601	-0.361581	-0.359562	-0.357544	-0.355526	-0.353509	-0.351493	-0.349478	-0.347464	-0.345451	-0.343438	-0.341427	-0.339416	-0.337406	-0.335396	-0.333388	-0.33138	-0.329374	-0.327368	-0.325363	-0.323359	-0.321355	-0.319353	-0.317351	-0.31535	-0.31335	-0.31135	-0.309352	-0.307354	-0.305358	-0.303362	-0.301366	-0.299372	-0.297379	-0.295386	-0.293394	-0.291403	-0.289413	-0.287423	-0.285435	-0.283447	-0.28146	-0.279474	-0.277489	-0.275504	-0.27352	-0.271537
0.995327		-0.355176	-0.353158	-0.35114	-0.349123	-0.347107	-0.345092	-0.343077	-0.341064	-0.339051	-0.337039	-0.335028	-0.333017	-0.331008	-0.328999	-0.326992	-0.324985	-0.322979	-0.320973	-0.318969	-0.316965	-0.314962	-0.31296	-0.310959	-0.308959	-0.306959	-0.304961	-0.302963	-0.300966	-0.29897	-0.296974	-0.29498	-0.292986	-0.290993	-0.289001	-0.28701	-0.285019	-0.28303	-0.281041	-0.279053	-0.277066	-0.275079	-0.273094	-0.271109	-0.269125	-0.267142	-0.26516	-0.263178	-0.261197
0.995628		-0.344732	-0.342715	-0.3407	-0.338685	-0.336671	-0.334658	-0.332646	-0.330635	-0.328624	-0.326615	-0.324606	-0.322598	-0.320591	-0.318584	-0.316579	-0.314574	-0.31257	-0.310567	-0.308565	-0.306563	-0.304563	-0.302563	-0.300564	-0.298566	-0.296569	-0.294573	-0.292577	-0.290582	-0.288588	-0.286595	-0.284603	-0.282611	-0.280621	-0.278631	-0.276642	-0.274653	-0.272666	-0.270679	-0.268694	-0.266709	-0.264725	-0.262741	-0.260759	-0.258777	-0.256796	-0.254816	-0.252837	-0.250859
0.99593		-0.334288	-0.332274	-0.330261	-0.328248	-0.326237	-0.324226	-0.322216	-0.320207	-0.318199	-0.316191	-0.314185	-0.312179	-0.310174	-0.30817	-0.306167	-0.304164	-0.302163	-0.300162	-0.298162	-0.296163	-0.294165	-0.292167	-0.29017	-0.288175	-0.28618	-0.284185	-0.282192	-0.2802	-0.278208	-0.276217	-0.274227	-0.272238	-0.270249	-0.268262	-0.266275	-0.264289	-0.262304	-0.260319	-0.258336	-0.256353	-0.254371	-0.25239	-0.25041	-0.24843	-0.246452	-0.244474	-0.242497	-0.240521
0.996231		-0.323846	-0.321834	-0.319823	-0.317813	-0.315804	-0.313795	-0.311787	-0.309781	-0.307775	-0.305769	-0.303765	-0.301762	-0.299759	-0.297757	-0.295756	-0.293756	-0.291757	-0.289758	-0.28776	-0.285763	-0.283767	-0.281772	-0.279778	-0.277784	-0.275791	-0.273799	-0.271808	-0.269818	-0.267829	-0.26584	-0.263852	-0.261865	-0.259879	-0.257894	-0.255909	-0.253925	-0.251942	-0.24996	-0.247979	-0.245998	-0.244019	-0.24204	-0.240062	-0.238085	-0.236108	-0.234133	-0.232158	-0.230184
0.996533		-0.313404	-0.311395	-0.309386	-0.307378	-0.305371	-0.303365	-0.30136	-0.299355	-0.297351	-0.295348	-0.293346	-0.291345	-0.289345	-0.287345	-0.285346	-0.283348	-0.281351	-0.279355	-0.27736	-0.275365	-0.273371	-0.271378	-0.269386	-0.267395	-0.265404	-0.263415	-0.261426	-0.259438	-0.25745	-0.255464	-0.253478	-0.251494	-0.24951	-0.247527	-0.245544	-0.243563	-0.241582	-0.239602	-0.237623	-0.235645	-0.233668	-0.231691	-0.229715	-0.22774	-0.225766	-0.223793	-0.22182	-0.219848
0.996834		-0.302964	-0.300957	-0.29895	-0.296945	-0.29494	-0.292936	-0.290933	-0.288931	-0.286929	-0.284929	-0.282929	-0.28093	-0.278932	-0.276934	-0.274938	-0.272942	-0.270947	-0.268953	-0.26696	-0.264968	-0.262976	-0.260985	-0.258996	-0.257006	-0.255018	-0.253031	-0.251044	-0.249058	-0.247073	-0.245089	-0.243106	-0.241123	-0.239142	-0.237161	-0.235181	-0.233201	-0.231223	-0.229245	-0.227268	-0.225292	-0.223317	-0.221343	-0.219369	-0.217397	-0.215425	-0.213453	-0.211483	-0.209514
0.997136		-0.292525	-0.29052	-0.288516	-0.286512	-0.28451	-0.282508	-0.280507	-0.278507	-0.276508	-0.27451	-0.272512	-0.270516	-0.26852	-0.266525	-0.26453	-0.262537	-0.260544	-0.258553	-0.256562	-0.254571	-0.252582	-0.250594	-0.248606	-0.246619	-0.244633	-0.242648	-0.240664	-0.23868	-0.236697	-0.234715	-0.232734	-0.230754	-0.228775	-0.226796	-0.224818	-0.222841	-0.220865	-0.218889	-0.216915	-0.214941	-0.212968	-0.210996	-0.209025	-0.207054	-0.205084	-0.203115	-0.201147	-0.19918
0.997437		-0.282087	-0.280084	-0.278082	-0.276081	-0.274081	-0.272081	-0.270083	-0.268085	-0.266088	-0.264092	-0.262097	-0.260102	-0.258109	-0.256116	-0.254124	-0.252133	-0.250142	-0.248153	-0.246164	-0.244176	-0.242189	-0.240203	-0.238218	-0.236233	-0.234249	-0.232266	-0.230284	-0.228303	-0.226322	-0.224343	-0.222364	-0.220386	-0.218409	-0.216432	-0.214457	-0.212482	-0.210508	-0.208535	-0.206562	-0.204591	-0.20262	-0.20065	-0.198681	-0.196713	-0.194745	-0.192778	-0.190813	-0.188848
0.997739		-0.27165	-0.269649	-0.26765	-0.265651	-0.263653	-0.261656	-0.259659	-0.257664	-0.255669	-0.253675	-0.251682	-0.24969	-0.247699	-0.245708	-0.243719	-0.24173	-0.239742	-0.237754	-0.235768	-0.233782	-0.231797	-0.229813	-0.22783	-0.225848	-0.223866	-0.221886	-0.219906	-0.217927	-0.215949	-0.213971	-0.211994	-0.210019	-0.208044	-0.206069	-0.204096	-0.202124	-0.200152	-0.198181	-0.196211	-0.194241	-0.192273	-0.190305	-0.188338	-0.186372	-0.184407	-0.182443	-0.180479	-0.178516
0.99804		-0.261214	-0.259216	-0.257218	-0.255222	-0.253226	-0.251231	-0.249237	-0.247244	-0.245251	-0.24326	-0.241269	-0.239279	-0.23729	-0.235302	-0.233314	-0.231328	-0.229342	-0.227357	-0.225373	-0.223389	-0.221407	-0.219425	-0.217444	-0.215464	-0.213485	-0.211506	-0.209529	-0.207552	-0.205576	-0.203601	-0.201626	-0.199653	-0.19768	-0.195708	-0.193737	-0.191766	-0.189797	-0.187828	-0.18586	-0.183893	-0.181927	-0.179962	-0.177997	-0.176033	-0.17407	-0.172108	-0.170146	-0.168186
0.998342		-0.250779	-0.248783	-0.246788	-0.244794	-0.2428	-0.240808	-0.238816	-0.236825	-0.234835	-0.232845	-0.230857	-0.228869	-0.226882	-0.224896	-0.222911	-0.220927	-0.218943	-0.21696	-0.214978	-0.212997	-0.211017	-0.209038	-0.207059	-0.205081	-0.203104	-0.201128	-0.199152	-0.197178	-0.195204	-0.193231	-0.191259	-0.189288	-0.187317	-0.185347	-0.183378	-0.18141	-0.179443	-0.177477	-0.175511	-0.173546	-0.171582	-0.169619	-0.167656	-0.165695	-0.163734	-0.161774	-0.159815	-0.157856
0.998643		-0.240345	-0.238352	-0.236359	-0.234367	-0.232376	-0.230385	-0.228396	-0.226407	-0.224419	-0.222432	-0.220446	-0.21846	-0.216476	-0.214492	-0.212509	-0.210527	-0.208546	-0.206565	-0.204585	-0.202606	-0.200628	-0.198651	-0.196675	-0.194699	-0.192724	-0.19075	-0.188777	-0.186805	-0.184833	-0.182863	-0.180893	-0.178924	-0.176955	-0.174988	-0.173021	-0.171055	-0.16909	-0.167126	-0.165163	-0.1632	-0.161238	-0.159277	-0.157317	-0.155358	-0.153399	-0.151441	-0.149484	-0.147528
0.998945		-0.229913	-0.227921	-0.225931	-0.223941	-0.221952	-0.219964	-0.217977	-0.21599	-0.214004	-0.21202	-0.210036	-0.208053	-0.20607	-0.204089	-0.202108	-0.200128	-0.198149	-0.196171	-0.194193	-0.192217	-0.190241	-0.188266	-0.186292	-0.184318	-0.182346	-0.180374	-0.178403	-0.176433	-0.174464	-0.172495	-0.170528	-0.168561	-0.166595	-0.16463	-0.162665	-0.160702	-0.158739	-0.156777	-0.154815	-0.152855	-0.150896	-0.148937	-0.146979	-0.145022	-0.143065	-0.14111	-0.139155	-0.137201
0.999246		-0.219481	-0.217492	-0.215504	-0.213516	-0.211529	-0.209544	-0.207559	-0.205574	-0.203591	-0.201608	-0.199627	-0.197646	-0.195666	-0.193686	-0.191708	-0.18973	-0.187754	-0.185778	-0.183802	-0.181828	-0.179854	-0.177882	-0.17591	-0.173939	-0.171968	-0.169999	-0.16803	-0.166062	-0.164095	-0.162129	-0.160164	-0.158199	-0.156235	-0.154272	-0.15231	-0.150349	-0.148388	-0.146428	-0.144469	-0.142511	-0.140554	-0.138597	-0.136642	-0.134687	-0.132732	-0.130779	-0.128827	-0.126875
0.999548		-0.20905	-0.207064	-0.205078	-0.203092	-0.201108	-0.199124	-0.197142	-0.19516	-0.193179	-0.191198	-0.189219	-0.18724	-0.185262	-0.183285	-0.181309	-0.179334	-0.177359	-0.175385	-0.173413	-0.17144	-0.169469	-0.167499	-0.165529	-0.16356	-0.161592	-0.159625	-0.157658	-0.155693	-0.153728	-0.151764	-0.149801	-0.147838	-0.145877	-0.143916	-0.141956	-0.139997	-0.138039	-0.136081	-0.134124	-0.132168	-0.130213	-0.128259	-0.126305	-0.124353	-0.122401	-0.12045	-0.118499	-0.11655
0.999849		-0.198621	-0.196636	-0.194653	-0.19267	-0.190688	-0.188706	-0.186726	-0.184746	-0.182767	-0.180789	-0.178812	-0.176836	-0.17486	-0.172885	-0.170911	-0.168938	-0.166966	-0.164994	-0.163024	-0.161054	-0.159085	-0.157117	-0.155149	-0.153183	-0.151217	-0.149252	-0.147288	-0.145324	-0.143362	-0.1414	-0.139439	-0.137479	-0.135519	-0.133561	-0.131603	-0.129646	-0.12769	-0.125735	-0.12378	-0.121827	-0.119874	-0.117922	-0.11597	-0.11402	-0.11207	-0.110121	-0.108173	-0.106226
1.00015		-0.188193	-0.18621	-0.184229	-0.182248	-0.180268	-0.178289	-0.176311	-0.174334	-0.172357	-0.170381	-0.168406	-0.166432	-0.164459	-0.162486	-0.160515	-0.158544	-0.156574	-0.154604	-0.152636	-0.150668	-0.148702	-0.146736	-0.14477	-0.142806	-0.140842	-0.13888	-0.136918	-0.134957	-0.132996	-0.131037	-0.129078	-0.12712	-0.125163	-0.123207	-0.121251	-0.119297	-0.117343	-0.11539	-0.113437	-0.111486	-0.109535	-0.107585	-0.105636	-0.103688	-0.101741	-0.0997939	-0.097848	-0.0959029
1.00045		-0.177765	-0.175785	-0.173806	-0.171828	-0.16985	-0.167873	-0.165897	-0.163922	-0.161948	-0.159974	-0.158002	-0.15603	-0.154059	-0.152088	-0.150119	-0.14815	-0.146183	-0.144216	-0.142249	-0.140284	-0.138319	-0.136356	-0.134393	-0.132431	-0.130469	-0.128509	-0.126549	-0.12459	-0.122632	-0.120675	-0.118718	-0.116763	-0.114808	-0.112854	-0.1109	-0.108948	-0.106996	-0.105046	-0.103095	-0.101146	-0.0991978	-0.0972501	-0.0953033	-0.0933573	-0.091412	-0.0894676	-0.0875239	-0.0855811
1.00075		-0.167339	-0.165362	-0.163385	-0.161408	-0.159433	-0.157459	-0.155485	-0.153512	-0.15154	-0.149569	-0.147598	-0.145629	-0.14366	-0.141692	-0.139725	-0.137758	-0.135793	-0.133828	-0.131864	-0.129901	-0.127938	-0.125977	-0.124016	-0.122056	-0.120097	-0.118139	-0.116181	-0.114225	-0.112269	-0.110314	-0.10836	-0.106406	-0.104454	-0.102502	-0.100551	-0.0986005	-0.0966511	-0.0947025	-0.0927547	-0.0908077	-0.0888614	-0.086916	-0.0849714	-0.0830276	-0.0810846	-0.0791423	-0.0772009	-0.0752603
1.00106		-0.156914	-0.154939	-0.152964	-0.15099	-0.149017	-0.147045	-0.145073	-0.143103	-0.141133	-0.139164	-0.137196	-0.135228	-0.133262	-0.131296	-0.129331	-0.127367	-0.125404	-0.123441	-0.121479	-0.119519	-0.117558	-0.115599	-0.113641	-0.111683	-0.109726	-0.10777	-0.105815	-0.103861	-0.101907	-0.0999541	-0.0980021	-0.0960509	-0.0941005	-0.0921509	-0.0902021	-0.0882541	-0.0863069	-0.0843605	-0.0824149	-0.0804702	-0.0785262	-0.076583	-0.0746406	-0.072699	-0.0707582	-0.0688182	-0.066879	-0.0649406
1.00136		-0.14649	-0.144517	-0.142545	-0.140573	-0.138602	-0.136632	-0.134663	-0.132695	-0.130727	-0.12876	-0.126794	-0.124829	-0.122865	-0.120901	-0.118939	-0.116977	-0.115016	-0.113055	-0.111096	-0.109137	-0.10718	-0.105223	-0.103266	-0.101311	-0.0993563	-0.0974025	-0.0954495	-0.0934973	-0.091546	-0.0895954	-0.0876456	-0.0856966	-0.0837485	-0.0818011	-0.0798545	-0.0779088	-0.0759638	-0.0740197	-0.0720763	-0.0701337	-0.068192	-0.066251	-0.0643108	-0.0623714	-0.0604329	-0.0584951	-0.0565581	-0.0546219
1.00166		-0.136067	-0.134096	-0.132126	-0.130157	-0.128188	-0.12622	-0.124254	-0.122287	-0.120322	-0.118358	-0.116394	-0.114431	-0.112469	-0.110508	-0.108547	-0.106588	-0.104629	-0.102671	-0.100714	-0.0987573	-0.0968017	-0.0948469	-0.092893	-0.0909398	-0.0889874	-0.0870359	-0.0850851	-0.0831352	-0.081186	-0.0792377	-0.0772902	-0.0753434	-0.0733975	-0.0714524	-0.069508	-0.0675645	-0.0656218	-0.0636798	-0.0617387	-0.0597984	-0.0578588	-0.0559201	-0.0539821	-0.052045	-0.0501086	-0.0481731	-0.0462383	-0.0443043
1.00196		-0.125646	-0.123677	-0.121709	-0.119742	-0.117775	-0.11581	-0.113845	-0.111881	-0.109918	-0.107956	-0.105995	-0.104034	-0.102074	-0.100115	-0.0981571	-0.0961997	-0.0942432	-0.0922874	-0.0903325	-0.0883783	-0.086425	-0.0844724	-0.0825207	-0.0805698	-0.0786197	-0.0766703	-0.0747218	-0.0727741	-0.0708272	-0.0688811	-0.0669358	-0.0649913	-0.0630476	-0.0611047	-0.0591626	-0.0572213	-0.0552808	-0.0533411	-0.0514022	-0.0494641	-0.0475267	-0.0455902	-0.0436545	-0.0417196	-0.0397854	-0.0378521	-0.0359195	-0.0339878
1.00226		-0.115225	-0.113258	-0.111293	-0.109328	-0.107364	-0.105401	-0.103438	-0.101477	-0.0995157	-0.0975558	-0.0955966	-0.0936382	-0.0916807	-0.0897239	-0.087768	-0.0858128	-0.0838585	-0.081905	-0.0799523	-0.0780004	-0.0760493	-0.074099	-0.0721495	-0.0702008	-0.068253	-0.0663059	-0.0643596	-0.0624141	-0.0604695	-0.0585256	-0.0565825	-0.0546402	-0.0526988	-0.0507581	-0.0488182	-0.0468792	-0.0449409	-0.0430034	-0.0410667	-0.0391308	-0.0371957	-0.0352614	-0.0333279	-0.0313952	-0.0294633	-0.0275322	-0.0256019	-0.0236723
1.00256		-0.104805	-0.102841	-0.100878	-0.098915	-0.0969532	-0.0949922	-0.0930321	-0.0910727	-0.0891142	-0.0871564	-0.0851995	-0.0832434	-0.0812881	-0.0793336	-0.0773799	-0.075427	-0.073475	-0.0715237	-0.0695732	-0.0676236	-0.0656747	-0.0637267	-0.0617794	-0.059833	-0.0578873	-0.0559425	-0.0539984	-0.0520552	-0.0501128	-0.0481711	-0.0462303	-0.0442903	-0.042351	-0.0404126	-0.0384749	-0.0365381	-0.034602	-0.0326668	-0.0307323	-0.0287987	-0.0268658	-0.0249337	-0.0230024	-0.021072	-0.0191423	-0.0172134	-0.0152852	-0.0133579
1.00286		-0.0943867	-0.0924247	-0.0904636	-0.0885032	-0.0865437	-0.084585	-0.0826271	-0.08067	-0.0787137	-0.0767582	-0.0748035	-0.0728497	-0.0708966	-0.0689444	-0.0669929	-0.0650423	-0.0630925	-0.0611434	-0.0591952	-0.0572478	-0.0553012	-0.0533554	-0.0514104	-0.0494662	-0.0475228	-0.0455802	-0.0436384	-0.0416974	-0.0397572	-0.0378178	-0.0358791	-0.0339413	-0.0320043	-0.0300681	-0.0281327	-0.0261981	-0.0242643	-0.0223312	-0.020399	-0.0184676	-0.0165369	-0.0146071	-0.012678	-0.0107497	-0.00882227	-0.00689559	-0.00496969	-0.00304459
1.00317		-0.0839692	-0.0820095	-0.0800506	-0.0780925	-0.0761353	-0.0741788	-0.0722231	-0.0702683	-0.0683143	-0.066361	-0.0644086	-0.062457	-0.0605062	-0.0585562	-0.056607	-0.0546586	-0.052711	-0.0507643	-0.0488183	-0.0468731	-0.0449287	-0.0429852	-0.0410424	-0.0391004	-0.0371593	-0.0352189	-0.0332793	-0.0313406	-0.0294026	-0.0274654	-0.0255291	-0.0235935	-0.0216587	-0.0197247	-0.0177916	-0.0158592	-0.0139276	-0.0119968	-0.0100668	-0.00813754	-0.00620912	-0.00428149	-0.00235465	-0.000428603	0.00149665	0.00342112	0.0053448	0.00726768
1.00347		-0.0735528	-0.0715954	-0.0696387	-0.0676829	-0.0657279	-0.0637737	-0.0618203	-0.0598677	-0.0579159	-0.055965	-0.0540148	-0.0520654	-0.0501169	-0.0481691	-0.0462222	-0.044276	-0.0423307	-0.0403862	-0.0384424	-0.0364995	-0.0345574	-0.032616	-0.0306755	-0.0287358	-0.0267969	-0.0248587	-0.0229214	-0.0209849	-0.0190491	-0.0171142	-0.0151801	-0.0132467	-0.0113142	-0.00938242	-0.00745146	-0.0055213	-0.00359193	-0.00166335	0.00026443	0.00219142	0.00411762	0.00604303	0.00796765	0.00989148	0.0118145	0.0137368	0.0156582	0.0175789
1.00377		-0.0631375	-0.0611823	-0.059228	-0.0572744	-0.0553216	-0.0533697	-0.0514185	-0.0494682	-0.0475187	-0.04557	-0.043622	-0.0416749	-0.0397286	-0.0377831	-0.0358384	-0.0338945	-0.0319514	-0.0300091	-0.0280677	-0.026127	-0.0241871	-0.022248	-0.0203097	-0.0183722	-0.0164355	-0.0144996	-0.0125645	-0.0106302	-0.00869674	-0.00676404	-0.00483213	-0.00290102	-0.000970699	0.000958825	0.00288755	0.00481549	0.00674264	0.00866899	0.0105945	0.0125193	0.0144433	0.0163665	0.0182889	0.0202105	0.0221313	0.0240513	0.0259706	0.027889
1.00407		-0.0527233	-0.0507704	-0.0488183	-0.0468669	-0.0449164	-0.0429668	-0.0410179	-0.0390698	-0.0371225	-0.035176	-0.0332304	-0.0312855	-0.0293415	-0.0273982	-0.0254557	-0.0235141	-0.0215732	-0.0196332	-0.017694	-0.0157555	-0.0138179	-0.011881	-0.00994496	-0.00800971	-0.00607526	-0.0041416	-0.00220874	-0.000276682	0.00165459	0.00358506	0.00551473	0.00744362	0.00937171	0.011299	0.0132255	0.0151512	0.0170761	0.0190003	0.0209236	0.0228461	0.0247679	0.0266889	0.028609	0.0305284	0.032447	0.0343649	0.0362819	0.0381981
1.00437		-0.0423102	-0.0403595	-0.0384096	-0.0364606	-0.0345123	-0.0325649	-0.0306183	-0.0286724	-0.0267274	-0.0247832	-0.0228398	-0.0208972	-0.0189554	-0.0170144	-0.0150741	-0.0131347	-0.0111961	-0.00925833	-0.00732133	-0.00538512	-0.00344972	-0.00151511	0.000418702	0.00235171	0.00428393	0.00621535	0.00814598	0.0100758	0.0120048	0.0139331	0.0158605	0.0177872	0.019713	0.0216381	0.0235624	0.0254859	0.0274086	0.0293305	0.0312516	0.0331719	0.0350914	0.0370102	0.0389281	0.0408453	0.0427617	0.0446773	0.0465921	0.0485061
1.00467		-0.0318981	-0.0299497	-0.0280021	-0.0260553	-0.0241093	-0.0221641	-0.0202198	-0.0182762	-0.0163334	-0.0143914	-0.0124503	-0.0105099	-0.00857035	-0.00663159	-0.00469363	-0.00275647	-0.000820105	0.00111546	0.00305022	0.00498418	0.00691735	0.00884972	0.0107813	0.0127121	0.0146421	0.0165712	0.0184996	0.0204272	0.022354	0.02428	0.0262053	0.0281297	0.0300533	0.0319761	0.0338982	0.0358195	0.0377399	0.0396596	0.0415785	0.0434966	0.0454139	0.0473304	0.0492462	0.0511611	0.0530753	0.0549887	0.0569013	0.0588131
1.00497		-0.0214872	-0.019541	-0.0175957	-0.0156511	-0.0137074	-0.0117645	-0.00982233	-0.007881	-0.00594048	-0.00400076	-0.00206185	-0.000123729	0.00181359	0.0037501	0.00568582	0.00762073	0.00955485	0.0114882	0.0134207	0.0153524	0.0172833	0.0192135	0.0211428	0.0230714	0.0249991	0.026926	0.0288522	0.0307776	0.0327021	0.0346259	0.0365489	0.0384711	0.0403925	0.0423131	0.0442329	0.046152	0.0480702	0.0499877	0.0519044	0.0538202	0.0557353	0.0576496	0.0595632	0.0614759	0.0633878	0.065299	0.0672094	0.069119
1.00528		-0.0110773	-0.00913339	-0.0071903	-0.00524801	-0.00330653	-0.00136585	0.000574022	0.00251309	0.00445137	0.00638884	0.00832551	0.0102614	0.0121964	0.0141307	0.0160642	0.0179969	0.0199287	0.0218598	0.0237901	0.0257196	0.0276483	0.0295762	0.0315033	0.0334296	0.0353551	0.0372798	0.0392037	0.0411268	0.0430492	0.0449707	0.0468915	0.0488115	0.0507306	0.052649	0.0545666	0.0564834	0.0583995	0.0603147	0.0622291	0.0641428	0.0660557	0.0679678	0.0698791	0.0717896	0.0736993	0.0756083	0.0775164	0.0794238
1.00558		-0.000668484	0.00127315	0.00321399	0.00515402	0.00709324	0.00903167	0.0109693	0.0129061	0.0148421	0.0167774	0.0187118	0.0206454	0.0225782	0.0245102	0.0264415	0.0283719	0.0303015	0.0322304	0.0341584	0.0360857	0.0380121	0.0399378	0.0418626	0.0437867	0.04571	0.0476325	0.0495541	0.051475	0.0533952	0.0553145	0.057233	0.0591507	0.0610677	0.0629839	0.0648992	0.0668138	0.0687276	0.0706406	0.0725529	0.0744643	0.0763749	0.0782848	0.0801939	0.0821022	0.0840097	0.0859165	0.0878224	0.0897276
1.00588		0.00973923	0.0116786	0.0136172	0.015555	0.0174919	0.0194281	0.0213635	0.0232981	0.0252318	0.0271648	0.029097	0.0310283	0.0329589	0.0348887	0.0368177	0.0387459	0.0406733	0.0425999	0.0445257	0.0464507	0.0483749	0.0502983	0.0522209	0.0541428	0.0560638	0.057984	0.0599035	0.0618222	0.0637401	0.0656571	0.0675734	0.069489	0.0714037	0.0733176	0.0752308	0.0771431	0.0790547	0.0809655	0.0828755	0.0847847	0.0866932	0.0886008	0.0905077	0.0924138	0.0943191	0.0962236	0.0981273	0.10003
1.00618		0.0201459	0.022083	0.0240193	0.0259548	0.0278895	0.0298235	0.0317566	0.0336889	0.0356204	0.0375512	0.0394811	0.0414102	0.0433385	0.0452661	0.0471928	0.0491188	0.0510439	0.0529683	0.0548918	0.0568146	0.0587366	0.0606578	0.0625781	0.0644977	0.0664166	0.0683346	0.0702518	0.0721682	0.0740839	0.0759987	0.0779128	0.0798261	0.0817386	0.0836503	0.0855612	0.0874714	0.0893807	0.0912893	0.0931971	0.0951041	0.0970103	0.0989157	0.10082	0.102724	0.104627	0.10653	0.108431	0.110332
1.00648		0.0305514	0.0324863	0.0344203	0.0363536	0.0382861	0.0402177	0.0421486	0.0440787	0.046008	0.0479364	0.0498641	0.051791	0.0537171	0.0556424	0.0575669	0.0594906	0.0614135	0.0633356	0.0652569	0.0671775	0.0690972	0.0710161	0.0729343	0.0748517	0.0767682	0.078684	0.080599	0.0825132	0.0844266	0.0863393	0.0882511	0.0901622	0.0920725	0.0939819	0.0958906	0.0977986	0.0997057	0.101612	0.103518	0.105422	0.107326	0.10923	0.111132	0.113034	0.114935	0.116835	0.118734	0.120633
1.00678		0.0409559	0.0428885	0.0448203	0.0467513	0.0486815	0.0506109	0.0525396	0.0544674	0.0563944	0.0583206	0.0602461	0.0621707	0.0640946	0.0660176	0.0679399	0.0698613	0.071782	0.0737019	0.075621	0.0775392	0.0794567	0.0813735	0.0832894	0.0852045	0.0871189	0.0890324	0.0909452	0.0928571	0.0947683	0.0966787	0.0985884	0.100497	0.102405	0.104313	0.106219	0.108125	0.11003	0.111934	0.113837	0.11574	0.117641	0.119542	0.121443	0.123342	0.125241	0.127139	0.129036	0.130932
1.00709		0.0513593	0.0532896	0.0552192	0.0571479	0.0590759	0.0610031	0.0629294	0.064855	0.0667798	0.0687038	0.070627	0.0725494	0.074471	0.0763918	0.0783118	0.080231	0.0821494	0.0840671	0.0859839	0.0879	0.0898152	0.0917297	0.0936434	0.0955563	0.0974684	0.0993797	0.10129	0.1032	0.105109	0.107017	0.108925	0.110831	0.112737	0.114642	0.116546	0.11845	0.120352	0.122254	0.124155	0.126056	0.127955	0.129854	0.131752	0.133649	0.135546	0.137442	0.139336	0.141231
1.00739		0.0617615	0.0636897	0.065617	0.0675435	0.0694692	0.0713941	0.0733182	0.0752416	0.0771641	0.0790858	0.0810068	0.0829269	0.0848463	0.0867648	0.0886826	0.0905996	0.0925158	0.0944312	0.0963458	0.0982596	0.100173	0.102085	0.103996	0.105907	0.107817	0.109726	0.111634	0.113542	0.115449	0.117354	0.11926	0.121164	0.123068	0.12497	0.126872	0.128774	0.130674	0.132574	0.134473	0.136371	0.138268	0.140165	0.142061	0.143956	0.14585	0.147743	0.149636	0.151528
1.00769		0.0721628	0.0740886	0.0760137	0.0779379	0.0798614	0.0817841	0.0837059	0.085627	0.0875473	0.0894668	0.0913855	0.0933034	0.0952205	0.0971368	0.0990524	0.100967	0.102881	0.104794	0.106707	0.108618	0.110529	0.112439	0.114348	0.116257	0.118164	0.120071	0.121977	0.123882	0.125787	0.127691	0.129594	0.131496	0.133397	0.135298	0.137198	0.139097	0.140995	0.142892	0.144789	0.146685	0.14858	0.150474	0.152368	0.154261	0.156153	0.158044	0.159935	0.161824
1.00799		0.0825629	0.0844865	0.0864093	0.0883313	0.0902525	0.0921729	0.0940926	0.0960114	0.0979294	0.0998467	0.101763	0.103679	0.105594	0.107508	0.109421	0.111334	0.113245	0.115156	0.117066	0.118976	0.120884	0.122792	0.124699	0.126605	0.128511	0.130415	0.132319	0.134222	0.136124	0.138026	0.139927	0.141827	0.143726	0.145624	0.147522	0.149418	0.151315	0.15321	0.155104	0.156998	0.158891	0.160783	0.162674	0.164565	0.166455	0.168344	0.170232	0.17212
1.00829		0.092962	0.0948833	0.0968039	0.0987236	0.100643	0.102561	0.104478	0.106395	0.10831	0.110225	0.11214	0.114053	0.115966	0.117878	0.119789	0.121699	0.123608	0.125517	0.127425	0.129332	0.131238	0.133144	0.135049	0.136953	0.138856	0.140758	0.14266	0.144561	0.146461	0.14836	0.150259	0.152156	0.154053	0.155949	0.157845	0.159739	0.161633	0.163526	0.165418	0.16731	0.169201	0.17109	0.17298	0.174868	0.176756	0.178642	0.180528	0.182414
1.00859		0.10336	0.105279	0.107197	0.109115	0.111032	0.112947	0.114863	0.116777	0.11869	0.120603	0.122515	0.124426	0.126337	0.128246	0.130155	0.132063	0.13397	0.135877	0.137783	0.139687	0.141592	0.143495	0.145397	0.147299	0.1492	0.1511	0.153	0.154898	0.156796	0.158693	0.160589	0.162485	0.16438	0.166273	0.168167	0.170059	0.171951	0.173841	0.175731	0.177621	0.179509	0.181397	0.183284	0.18517	0.187055	0.18894	0.190824	0.192707
1.00889		0.113757	0.115674	0.11759	0.119505	0.121419	0.123333	0.125246	0.127158	0.129069	0.13098	0.13289	0.134799	0.136707	0.138614	0.140521	0.142426	0.144331	0.146236	0.148139	0.150042	0.151944	0.153845	0.155745	0.157644	0.159543	0.161441	0.163338	0.165235	0.16713	0.169025	0.170919	0.172812	0.174705	0.176597	0.178487	0.180378	0.182267	0.184156	0.186043	0.18793	0.189817	0.191702	0.193587	0.195471	0.197354	0.199237	0.201118	0.202999
1.0092		0.124153	0.126067	0.127981	0.129894	0.131806	0.133718	0.135628	0.137538	0.139447	0.141355	0.143263	0.14517	0.147076	0.148981	0.150885	0.152789	0.154691	0.156593	0.158494	0.160395	0.162295	0.164193	0.166091	0.167989	0.169885	0.171781	0.173676	0.17557	0.177463	0.179356	0.181248	0.183139	0.185029	0.186919	0.188807	0.190695	0.192582	0.194469	0.196354	0.198239	0.200123	0.202007	0.203889	0.205771	0.207652	0.209532	0.211411	0.21329
1.0095		0.134547	0.13646	0.138371	0.140282	0.142192	0.144101	0.14601	0.147917	0.149824	0.15173	0.153635	0.15554	0.157443	0.159346	0.161248	0.16315	0.16505	0.16695	0.168849	0.170747	0.172644	0.174541	0.176437	0.178332	0.180226	0.18212	0.184012	0.185904	0.187795	0.189686	0.191575	0.193464	0.195352	0.19724	0.199126	0.201012	0.202897	0.204781	0.206664	0.208547	0.210429	0.21231	0.21419	0.21607	0.217948	0.219826	0.221704	0.22358
1.0098		0.144941	0.146851	0.14876	0.150669	0.152577	0.154484	0.15639	0.158295	0.1602	0.162103	0.164006	0.165909	0.16781	0.169711	0.171611	0.17351	0.175408	0.177305	0.179202	0.181098	0.182993	0.184888	0.186781	0.188674	0.190566	0.192457	0.194348	0.196238	0.198126	0.200015	0.201902	0.203789	0.205674	0.207559	0.209444	0.211327	0.21321	0.215092	0.216973	0.218853	0.220733	0.222612	0.22449	0.226367	0.228244	0.23012	0.231995	0.233869
1.0101		0.155334	0.157241	0.159148	0.161055	0.16296	0.164865	0.166769	0.168672	0.170574	0.172476	0.174377	0.176276	0.178176	0.180074	0.181972	0.183869	0.185765	0.18766	0.189554	0.191448	0.193341	0.195233	0.197124	0.199015	0.200905	0.202794	0.204682	0.20657	0.208456	0.210342	0.212227	0.214112	0.215995	0.217878	0.21976	0.221642	0.223522	0.225402	0.227281	0.229159	0.231036	0.232913	0.234789	0.236664	0.238538	0.240412	0.242285	0.244157
1.0104		0.165725	0.167631	0.169535	0.171439	0.173343	0.175245	0.177147	0.179048	0.180948	0.182847	0.184746	0.186643	0.18854	0.190436	0.192332	0.194226	0.19612	0.198013	0.199905	0.201797	0.203688	0.205578	0.207467	0.209355	0.211243	0.213129	0.215015	0.216901	0.218785	0.220669	0.222552	0.224434	0.226315	0.228196	0.230076	0.231955	0.233833	0.235711	0.237587	0.239463	0.241339	0.243213	0.245087	0.24696	0.248832	0.250703	0.252574	0.254444
1.0107		0.176115	0.178019	0.179921	0.181823	0.183724	0.185624	0.187524	0.189422	0.19132	0.193217	0.195113	0.197009	0.198904	0.200798	0.202691	0.204583	0.206475	0.208366	0.210256	0.212145	0.214033	0.215921	0.217808	0.219694	0.221579	0.223464	0.225348	0.227231	0.229113	0.230995	0.232875	0.234755	0.236634	0.238513	0.24039	0.242267	0.244143	0.246019	0.247893	0.249767	0.25164	0.253512	0.255384	0.257254	0.259124	0.260993	0.262862	0.264729
1.01101		0.186505	0.188406	0.190306	0.192206	0.194104	0.196002	0.1979	0.199796	0.201692	0.203586	0.20548	0.207374	0.209266	0.211158	0.213049	0.214939	0.216828	0.218717	0.220605	0.222492	0.224378	0.226263	0.228148	0.230032	0.231915	0.233797	0.235679	0.23756	0.23944	0.241319	0.243197	0.245075	0.246952	0.248828	0.250704	0.252578	0.254452	0.256325	0.258198	0.260069	0.26194	0.26381	0.265679	0.267548	0.269415	0.271282	0.273149	0.275014
1.01131		0.196893	0.198792	0.20069	0.202587	0.204484	0.206379	0.208274	0.210168	0.212062	0.213954	0.215846	0.217737	0.219627	0.221517	0.223406	0.225293	0.227181	0.229067	0.230952	0.232837	0.234721	0.236604	0.238487	0.240369	0.24225	0.24413	0.246009	0.247888	0.249765	0.251642	0.253519	0.255394	0.257269	0.259143	0.261016	0.262888	0.26476	0.266631	0.268501	0.27037	0.272239	0.274107	0.275974	0.27784	0.279706	0.28157	0.283434	0.285298
1.01161		0.20728	0.209177	0.211073	0.212968	0.214862	0.216755	0.218648	0.22054	0.222431	0.224321	0.226211	0.2281	0.229988	0.231875	0.233761	0.235647	0.237532	0.239416	0.241299	0.243182	0.245064	0.246945	0.248825	0.250704	0.252583	0.254461	0.256338	0.258214	0.26009	0.261965	0.263839	0.265712	0.267585	0.269456	0.271327	0.273198	0.275067	0.276936	0.278804	0.280671	0.282537	0.284403	0.286267	0.288132	0.289995	0.291857	0.293719	0.29558
1.01191		0.217666	0.219561	0.221454	0.223347	0.225239	0.22713	0.229021	0.23091	0.232799	0.234687	0.236575	0.238461	0.240347	0.242232	0.244116	0.245999	0.247882	0.249764	0.251645	0.253525	0.255405	0.257284	0.259162	0.261039	0.262915	0.264791	0.266666	0.26854	0.270414	0.272286	0.274158	0.276029	0.277899	0.279769	0.281638	0.283506	0.285373	0.287239	0.289105	0.29097	0.292834	0.294697	0.29656	0.298422	0.300283	0.302143	0.304003	0.305862
1.01221		0.228051	0.229943	0.231835	0.233725	0.235615	0.237504	0.239392	0.24128	0.243166	0.245052	0.246937	0.248821	0.250705	0.252588	0.25447	0.256351	0.258231	0.260111	0.26199	0.263868	0.265745	0.267622	0.269498	0.271373	0.273247	0.27512	0.276993	0.278865	0.280736	0.282606	0.284476	0.286345	0.288213	0.29008	0.291947	0.293813	0.295678	0.297542	0.299405	0.301268	0.30313	0.304991	0.306851	0.308711	0.31057	0.312428	0.314286	0.316142
1.01251		0.238435	0.240325	0.242214	0.244102	0.24599	0.247877	0.249763	0.251648	0.253532	0.255416	0.257299	0.259181	0.261062	0.262943	0.264822	0.266701	0.268579	0.270457	0.272333	0.274209	0.276084	0.277959	0.279832	0.281705	0.283577	0.285448	0.287319	0.289188	0.291057	0.292926	0.294793	0.29666	0.298525	0.30039	0.302255	0.304118	0.305981	0.307843	0.309704	0.311565	0.313425	0.315284	0.317142	0.318999	0.320856	0.322712	0.324567	0.326422
1.01281		0.248818	0.250706	0.252592	0.254479	0.256364	0.258248	0.260132	0.262015	0.263897	0.265778	0.267659	0.269539	0.271418	0.273296	0.275174	0.27705	0.278926	0.280802	0.282676	0.28455	0.286423	0.288295	0.290166	0.292036	0.293906	0.295775	0.297644	0.299511	0.301378	0.303244	0.305109	0.306973	0.308837	0.3107	0.312562	0.314423	0.316284	0.318144	0.320003	0.321861	0.323718	0.325575	0.327431	0.329286	0.331141	0.332995	0.334848	0.3367
1.01312		0.2592	0.261085	0.26297	0.264854	0.266737	0.268619	0.2705	0.272381	0.274261	0.27614	0.278018	0.279896	0.281773	0.283649	0.285524	0.287399	0.289272	0.291145	0.293017	0.294889	0.29676	0.298629	0.300499	0.302367	0.304234	0.306101	0.307967	0.309832	0.311697	0.313561	0.315424	0.317286	0.319147	0.321008	0.322868	0.324727	0.326585	0.328443	0.3303	0.332156	0.334011	0.335866	0.33772	0.339573	0.341425	0.343276	0.345127	0.346977
1.01342		0.26958	0.271464	0.273346	0.275227	0.277108	0.278988	0.280868	0.282746	0.284624	0.286501	0.288377	0.290252	0.292127	0.294	0.295873	0.297746	0.299617	0.301488	0.303358	0.305227	0.307096	0.308963	0.31083	0.312696	0.314561	0.316426	0.31829	0.320153	0.322015	0.323877	0.325737	0.327597	0.329457	0.331315	0.333173	0.33503	0.336886	0.338741	0.340596	0.34245	0.344303	0.346155	0.348007	0.349858	0.351708	0.353557	0.355406	0.357253
1.01372		0.27996	0.281841	0.283721	0.2856	0.287479	0.289357	0.291234	0.29311	0.294985	0.29686	0.298734	0.300607	0.302479	0.304351	0.306222	0.308092	0.309961	0.31183	0.313697	0.315564	0.31743	0.319296	0.32116	0.323024	0.324887	0.32675	0.328611	0.330472	0.332332	0.334192	0.33605	0.337908	0.339765	0.341621	0.343477	0.345331	0.347185	0.349038	0.350891	0.352742	0.354593	0.356444	0.358293	0.360142	0.361989	0.363837	0.365683	0.367528
1.01402		0.290339	0.292217	0.294095	0.295972	0.297848	0.299724	0.301599	0.303473	0.305346	0.307218	0.30909	0.310961	0.312831	0.3147	0.316569	0.318437	0.320304	0.32217	0.324036	0.3259	0.327764	0.329627	0.33149	0.333352	0.335212	0.337073	0.338932	0.34079	0.342648	0.344505	0.346362	0.348217	0.350072	0.351926	0.353779	0.355632	0.357484	0.359335	0.361185	0.363034	0.364883	0.366731	0.368578	0.370424	0.37227	0.374115	0.375959	0.377803
1.01432		0.300716	0.302592	0.304468	0.306343	0.308217	0.31009	0.311963	0.313835	0.315705	0.317576	0.319445	0.321314	0.323182	0.325049	0.326915	0.328781	0.330645	0.33251	0.334373	0.336235	0.338097	0.339958	0.341818	0.343678	0.345536	0.347394	0.349251	0.351108	0.352963	0.354818	0.356672	0.358526	0.360378	0.36223	0.364081	0.365931	0.367781	0.36963	0.371478	0.373325	0.375171	0.377017	0.378862	0.380706	0.38255	0.384392	0.386234	0.388076
1.01462		0.311092	0.312967	0.31484	0.316713	0.318584	0.320455	0.322326	0.324195	0.326064	0.327932	0.329799	0.331665	0.333531	0.335396	0.33726	0.339123	0.340986	0.342848	0.344709	0.346569	0.348429	0.350287	0.352145	0.354003	0.355859	0.357715	0.35957	0.361424	0.363277	0.36513	0.366982	0.368833	0.370683	0.372533	0.374382	0.37623	0.378077	0.379924	0.381769	0.383614	0.385459	0.387302	0.389145	0.390987	0.392828	0.394669	0.396509	0.398348
1.01492		0.321468	0.32334	0.325211	0.327081	0.328951	0.330819	0.332688	0.334555	0.336421	0.338287	0.340152	0.342016	0.34388	0.345742	0.347604	0.349465	0.351326	0.353185	0.355044	0.356902	0.358759	0.360616	0.362472	0.364327	0.366181	0.368034	0.369887	0.371739	0.37359	0.375441	0.37729	0.379139	0.380987	0.382835	0.384681	0.386527	0.388372	0.390217	0.39206	0.393903	0.395745	0.397586	0.399427	0.401267	0.403106	0.404944	0.406782	0.408619
1.01523		0.331842	0.333712	0.33558	0.337449	0.339316	0.341183	0.343048	0.344913	0.346778	0.348641	0.350504	0.352366	0.354227	0.356087	0.357947	0.359806	0.361664	0.363521	0.365378	0.367234	0.369089	0.370943	0.372797	0.374649	0.376501	0.378353	0.380203	0.382053	0.383902	0.38575	0.387598	0.389444	0.39129	0.393135	0.39498	0.396823	0.398666	0.400508	0.40235	0.40419	0.40603	0.407869	0.409708	0.411545	0.413382	0.415218	0.417054	0.418888
1.01553		0.342215	0.344082	0.345949	0.347815	0.34968	0.351544	0.353408	0.355271	0.357133	0.358994	0.360855	0.362714	0.364573	0.366431	0.368289	0.370146	0.372001	0.373857	0.375711	0.377565	0.379417	0.381269	0.383121	0.384971	0.386821	0.38867	0.390518	0.392366	0.394213	0.396059	0.397904	0.399748	0.401592	0.403435	0.405277	0.407119	0.408959	0.410799	0.412638	0.414477	0.416315	0.418151	0.419988	0.421823	0.423658	0.425492	0.427325	0.429157
1.01583		0.352587	0.354452	0.356317	0.35818	0.360043	0.361905	0.363767	0.365627	0.367487	0.369346	0.371204	0.373062	0.374918	0.376774	0.37863	0.380484	0.382338	0.384191	0.386043	0.387894	0.389745	0.391595	0.393444	0.395292	0.39714	0.398986	0.400832	0.402678	0.404522	0.406366	0.408209	0.410051	0.411893	0.413734	0.415574	0.417413	0.419251	0.421089	0.422926	0.424762	0.426598	0.428432	0.430266	0.4321	0.433932	0.435764	0.437595	0.439425
1.01613		0.362958	0.364821	0.366683	0.368545	0.370405	0.372265	0.374124	0.375983	0.37784	0.379697	0.381553	0.383408	0.385263	0.387116	0.388969	0.390822	0.392673	0.394524	0.396374	0.398223	0.400071	0.401919	0.403766	0.405612	0.407457	0.409302	0.411146	0.412989	0.414831	0.416672	0.418513	0.420353	0.422193	0.424031	0.425869	0.427706	0.429542	0.431378	0.433213	0.435047	0.43688	0.438712	0.440544	0.442375	0.444205	0.446035	0.447864	0.449692
1.01643		0.373328	0.375189	0.377049	0.378908	0.380766	0.382624	0.384481	0.386337	0.388192	0.390047	0.3919	0.393753	0.395606	0.397457	0.399308	0.401158	0.403007	0.404856	0.406703	0.40855	0.410396	0.412242	0.414086	0.41593	0.417773	0.419616	0.421457	0.423298	0.425138	0.426978	0.428816	0.430654	0.432491	0.434328	0.436163	0.437998	0.439832	0.441665	0.443498	0.44533	0.447161	0.448991	0.450821	0.45265	0.454478	0.456305	0.458131	0.459957
1.01673		0.383697	0.385555	0.387413	0.38927	0.391126	0.392981	0.394836	0.39669	0.398543	0.400395	0.402247	0.404098	0.405948	0.407797	0.409646	0.411493	0.41334	0.415186	0.417032	0.418877	0.420721	0.422564	0.424406	0.426248	0.428089	0.429929	0.431768	0.433607	0.435445	0.437282	0.439118	0.440954	0.442789	0.444623	0.446456	0.448289	0.450121	0.451952	0.453782	0.455612	0.457441	0.459269	0.461096	0.462923	0.464749	0.466574	0.468398	0.470222
1.01704		0.394065	0.395921	0.397776	0.399631	0.401485	0.403338	0.40519	0.407042	0.408893	0.410743	0.412592	0.414441	0.416289	0.418136	0.419982	0.421828	0.423672	0.425516	0.42736	0.429202	0.431044	0.432885	0.434725	0.436564	0.438403	0.440241	0.442078	0.443915	0.44575	0.447585	0.449419	0.451253	0.453085	0.454917	0.456749	0.458579	0.460409	0.462238	0.464066	0.465893	0.46772	0.469546	0.471371	0.473195	0.475019	0.476842	0.478664	0.480485
1.01734		0.404431	0.406285	0.408138	0.409991	0.411843	0.413693	0.415544	0.417393	0.419242	0.42109	0.422937	0.424783	0.426629	0.428473	0.430317	0.432161	0.434003	0.435845	0.437686	0.439526	0.441366	0.443205	0.445043	0.44688	0.448716	0.450552	0.452387	0.454221	0.456055	0.457887	0.459719	0.461551	0.463381	0.465211	0.46704	0.468868	0.470695	0.472522	0.474348	0.476173	0.477998	0.479821	0.481644	0.483466	0.485288	0.487109	0.488929	0.490748
1.01764		0.414797	0.416649	0.4185	0.42035	0.422199	0.424048	0.425896	0.427743	0.429589	0.431435	0.43328	0.435124	0.436967	0.43881	0.440652	0.442493	0.444333	0.446173	0.448012	0.44985	0.451687	0.453523	0.455359	0.457194	0.459028	0.460862	0.462695	0.464527	0.466358	0.468188	0.470018	0.471847	0.473675	0.475503	0.47733	0.479156	0.480981	0.482805	0.484629	0.486452	0.488274	0.490096	0.491917	0.493737	0.495556	0.497374	0.499192	0.501009
1.01794		0.425161	0.427011	0.42886	0.430708	0.432555	0.434401	0.436247	0.438092	0.439936	0.441779	0.443622	0.445464	0.447305	0.449145	0.450985	0.452824	0.454662	0.456499	0.458336	0.460172	0.462007	0.463841	0.465675	0.467507	0.469339	0.471171	0.473001	0.474831	0.47666	0.478488	0.480316	0.482143	0.483969	0.485794	0.487619	0.489442	0.491265	0.493088	0.494909	0.49673	0.49855	0.500369	0.502188	0.504006	0.505823	0.507639	0.509455	0.51127
1.01824		0.435525	0.437372	0.439219	0.441064	0.442909	0.444754	0.446597	0.44844	0.450282	0.452123	0.453963	0.455803	0.457642	0.45948	0.461317	0.463154	0.46499	0.466825	0.468659	0.470493	0.472326	0.474158	0.475989	0.47782	0.479649	0.481479	0.483307	0.485134	0.486961	0.488787	0.490613	0.492437	0.494261	0.496084	0.497907	0.499728	0.501549	0.503369	0.505188	0.507007	0.508825	0.510642	0.512458	0.514274	0.516089	0.517903	0.519716	0.521529
1.01854		0.445887	0.447732	0.449576	0.45142	0.453263	0.455105	0.456946	0.458786	0.460626	0.462465	0.464303	0.466141	0.467977	0.469813	0.471648	0.473483	0.475316	0.477149	0.478981	0.480813	0.482643	0.484473	0.486302	0.488131	0.489958	0.491785	0.493611	0.495437	0.497261	0.499085	0.500908	0.502731	0.504552	0.506373	0.508193	0.510013	0.511831	0.513649	0.515466	0.517283	0.519098	0.520913	0.522728	0.524541	0.526354	0.528166	0.529977	0.531787
1.01884		0.456248	0.458091	0.459933	0.461775	0.463615	0.465455	0.467294	0.469132	0.47097	0.472806	0.474642	0.476477	0.478312	0.480146	0.481978	0.483811	0.485642	0.487473	0.489303	0.491132	0.49296	0.494788	0.496615	0.498441	0.500266	0.502091	0.503915	0.505738	0.50756	0.509382	0.511203	0.513023	0.514843	0.516661	0.518479	0.520296	0.522113	0.523928	0.525743	0.527558	0.529371	0.531184	0.532996	0.534807	0.536617	0.538427	0.540236	0.542044
1.01915		0.466609	0.468449	0.470289	0.472128	0.473966	0.475804	0.477641	0.479477	0.481312	0.483146	0.48498	0.486813	0.488645	0.490477	0.492307	0.494137	0.495967	0.497795	0.499623	0.50145	0.503276	0.505101	0.506926	0.50875	0.510573	0.512396	0.514217	0.516038	0.517858	0.519678	0.521497	0.523314	0.525132	0.526948	0.528764	0.530579	0.532393	0.534207	0.536019	0.537831	0.539643	0.541453	0.543263	0.545072	0.54688	0.548688	0.550494	0.552301
1.01945		0.476968	0.478806	0.480644	0.48248	0.484317	0.486152	0.487986	0.48982	0.491653	0.493485	0.495317	0.497148	0.498978	0.500807	0.502635	0.504463	0.50629	0.508116	0.509942	0.511766	0.51359	0.515414	0.517236	0.519058	0.520879	0.522699	0.524519	0.526337	0.528155	0.529973	0.531789	0.533605	0.53542	0.537234	0.539048	0.54086	0.542672	0.544484	0.546294	0.548104	0.549913	0.551721	0.553529	0.555336	0.557142	0.558947	0.560752	0.562556
1.01975		0.487326	0.489162	0.490997	0.492832	0.494666	0.496499	0.498331	0.500163	0.501993	0.503823	0.505653	0.507481	0.509309	0.511136	0.512962	0.514788	0.516612	0.518436	0.52026	0.522082	0.523904	0.525725	0.527545	0.529365	0.531184	0.533002	0.534819	0.536635	0.538451	0.540266	0.54208	0.543894	0.545707	0.547519	0.54933	0.551141	0.552951	0.55476	0.556568	0.558376	0.560182	0.561988	0.563794	0.565599	0.567402	0.569206	0.571008	0.57281
1.02005		0.497683	0.499517	0.50135	0.503182	0.505014	0.506845	0.508675	0.510504	0.512332	0.51416	0.515987	0.517814	0.519639	0.521464	0.523288	0.525111	0.526934	0.528756	0.530577	0.532397	0.534216	0.536035	0.537853	0.539671	0.541487	0.543303	0.545118	0.546932	0.548746	0.550559	0.552371	0.554182	0.555993	0.557803	0.559612	0.56142	0.563228	0.565035	0.566841	0.568646	0.570451	0.572255	0.574058	0.57586	0.577662	0.579463	0.581263	0.583063
1.02035		0.508039	0.50987	0.511701	0.513531	0.515361	0.517189	0.519017	0.520844	0.522671	0.524496	0.526321	0.528145	0.529968	0.531791	0.533613	0.535434	0.537254	0.539074	0.540892	0.542711	0.544528	0.546344	0.54816	0.549975	0.55179	0.553603	0.555416	0.557228	0.55904	0.56085	0.56266	0.564469	0.566278	0.568085	0.569892	0.571698	0.573504	0.575308	0.577112	0.578916	0.580718	0.58252	0.584321	0.586121	0.58792	0.589719	0.591517	0.593315
1.02065		0.518394	0.520223	0.522052	0.523879	0.525707	0.527533	0.529359	0.531183	0.533008	0.534831	0.536653	0.538475	0.540296	0.542117	0.543936	0.545755	0.547573	0.549391	0.551207	0.553023	0.554838	0.556653	0.558466	0.560279	0.562091	0.563903	0.565713	0.567523	0.569332	0.571141	0.572948	0.574755	0.576561	0.578367	0.580172	0.581976	0.583779	0.585581	0.587383	0.589184	0.590984	0.592784	0.594583	0.596381	0.598178	0.599974	0.60177	0.603565
1.02095		0.528747	0.530575	0.532401	0.534227	0.536051	0.537876	0.539699	0.541522	0.543343	0.545165	0.546985	0.548805	0.550623	0.552442	0.554259	0.556076	0.557891	0.559707	0.561521	0.563335	0.565147	0.56696	0.568771	0.570582	0.572392	0.574201	0.576009	0.577817	0.579624	0.58143	0.583235	0.58504	0.586844	0.588647	0.59045	0.592252	0.594053	0.595853	0.597653	0.599451	0.601249	0.603047	0.604843	0.606639	0.608434	0.610229	0.612022	0.613815
1.02126		0.5391	0.540925	0.542749	0.544573	0.546395	0.548217	0.550038	0.551859	0.553678	0.555497	0.557315	0.559133	0.560949	0.562765	0.56458	0.566395	0.568209	0.570021	0.571834	0.573645	0.575456	0.577266	0.579075	0.580883	0.582691	0.584498	0.586304	0.58811	0.589914	0.591718	0.593522	0.595324	0.597126	0.598927	0.600727	0.602527	0.604326	0.606124	0.607921	0.609718	0.611513	0.613309	0.615103	0.616897	0.61869	0.620482	0.622273	0.624064
1.02156		0.549452	0.551274	0.553096	0.554917	0.556738	0.558558	0.560376	0.562195	0.564012	0.565829	0.567645	0.56946	0.571274	0.573088	0.574901	0.576713	0.578525	0.580335	0.582145	0.583954	0.585763	0.587571	0.589378	0.591184	0.592989	0.594794	0.596598	0.598401	0.600204	0.602006	0.603807	0.605607	0.607407	0.609205	0.611003	0.612801	0.614597	0.616393	0.618188	0.619983	0.621777	0.623569	0.625362	0.627153	0.628944	0.630734	0.632523	0.634312
1.02186		0.559802	0.561623	0.563442	0.565261	0.56708	0.568897	0.570714	0.57253	0.574345	0.576159	0.577973	0.579786	0.581598	0.58341	0.58522	0.58703	0.588839	0.590648	0.592456	0.594263	0.596069	0.597874	0.599679	0.601483	0.603286	0.605089	0.606891	0.608692	0.610492	0.612292	0.614091	0.615889	0.617686	0.619483	0.621279	0.623074	0.624868	0.626662	0.628455	0.630247	0.632039	0.633829	0.635619	0.637409	0.639197	0.640985	0.642772	0.644558
1.02216		0.570152	0.57197	0.573787	0.575604	0.57742	0.579235	0.58105	0.582863	0.584676	0.586489	0.5883	0.590111	0.591921	0.59373	0.595539	0.597346	0.599153	0.60096	0.602765	0.60457	0.606374	0.608177	0.60998	0.611782	0.613583	0.615383	0.617183	0.618981	0.62078	0.622577	0.624374	0.626169	0.627965	0.629759	0.631553	0.633346	0.635138	0.636929	0.63872	0.64051	0.642299	0.644088	0.645876	0.647663	0.649449	0.651235	0.65302	0.654804
1.02246		0.5805	0.582316	0.584131	0.585946	0.58776	0.589573	0.591385	0.593196	0.595007	0.596817	0.598626	0.600435	0.602243	0.60405	0.605856	0.607661	0.609466	0.61127	0.613073	0.614876	0.616678	0.618479	0.620279	0.622079	0.623878	0.625676	0.627473	0.62927	0.631066	0.632861	0.634655	0.636449	0.638242	0.640034	0.641826	0.643617	0.645407	0.647196	0.648984	0.650772	0.652559	0.654346	0.656131	0.657916	0.6597	0.661484	0.663267	0.665049
1.02276		0.590847	0.592661	0.594474	0.596286	0.598098	0.599909	0.601719	0.603528	0.605336	0.607144	0.608951	0.610758	0.612563	0.614368	0.616172	0.617975	0.619778	0.62158	0.623381	0.625181	0.626981	0.62878	0.630578	0.632375	0.634172	0.635968	0.637763	0.639557	0.641351	0.643144	0.644936	0.646728	0.648518	0.650309	0.652098	0.653886	0.655674	0.657461	0.659248	0.661033	0.662818	0.664602	0.666386	0.668168	0.66995	0.671732	0.673512	0.675292
1.02307		0.601194	0.603005	0.604816	0.606626	0.608435	0.610244	0.612052	0.613859	0.615665	0.61747	0.619275	0.621079	0.622883	0.624685	0.626487	0.628288	0.630089	0.631888	0.633687	0.635485	0.637283	0.639079	0.640875	0.64267	0.644465	0.646258	0.648051	0.649844	0.651635	0.653426	0.655216	0.657005	0.658794	0.660582	0.662369	0.664155	0.665941	0.667726	0.66951	0.671293	0.673076	0.674858	0.676639	0.67842	0.680199	0.681979	0.683757	0.685534
1.02337		0.611539	0.613348	0.615157	0.616964	0.618772	0.620578	0.622383	0.624188	0.625992	0.627796	0.629598	0.6314	0.633201	0.635002	0.636801	0.6386	0.640398	0.642196	0.643992	0.645788	0.647583	0.649378	0.651171	0.652964	0.654757	0.656548	0.658339	0.660129	0.661918	0.663707	0.665495	0.667282	0.669068	0.670854	0.672639	0.674423	0.676206	0.677989	0.679771	0.681552	0.683333	0.685112	0.686891	0.68867	0.690447	0.692224	0.694	0.695776
1.02367		0.621883	0.62369	0.625496	0.627302	0.629107	0.630911	0.632714	0.634517	0.636319	0.63812	0.63992	0.64172	0.643519	0.645317	0.647114	0.648911	0.650707	0.652502	0.654296	0.65609	0.657883	0.659675	0.661467	0.663258	0.665048	0.666837	0.668625	0.670413	0.6722	0.673987	0.675772	0.677557	0.679341	0.681125	0.682907	0.684689	0.686471	0.688251	0.690031	0.69181	0.693588	0.695366	0.697143	0.698919	0.700694	0.702469	0.704243	0.706016
1.02397		0.632226	0.634031	0.635835	0.637638	0.639441	0.641243	0.643044	0.644844	0.646644	0.648443	0.650241	0.652038	0.653835	0.655631	0.657426	0.65922	0.661014	0.662807	0.664599	0.666391	0.668182	0.669972	0.671761	0.67355	0.675337	0.677124	0.678911	0.680696	0.682481	0.684265	0.686049	0.687832	0.689614	0.691395	0.693175	0.694955	0.696734	0.698512	0.70029	0.702067	0.703843	0.705618	0.707393	0.709167	0.71094	0.712713	0.714484	0.716255
1.02427		0.642568	0.64437	0.646172	0.647973	0.649774	0.651573	0.653372	0.655171	0.656968	0.658765	0.660561	0.662356	0.66415	0.665944	0.667737	0.669529	0.671321	0.673111	0.674901	0.676691	0.678479	0.680267	0.682054	0.68384	0.685626	0.687411	0.689195	0.690979	0.692761	0.694543	0.696324	0.698105	0.699885	0.701664	0.703442	0.70522	0.706996	0.708772	0.710548	0.712323	0.714096	0.71587	0.717642	0.719414	0.721185	0.722955	0.724725	0.726494
1.02457		0.652909	0.654709	0.656509	0.658308	0.660106	0.661903	0.6637	0.665496	0.667291	0.669085	0.670879	0.672672	0.674464	0.676256	0.678047	0.679837	0.681626	0.683414	0.685202	0.686989	0.688776	0.690561	0.692346	0.69413	0.695914	0.697696	0.699478	0.70126	0.70304	0.70482	0.706599	0.708377	0.710155	0.711931	0.713708	0.715483	0.717258	0.719032	0.720805	0.722577	0.724349	0.72612	0.72789	0.72966	0.731429	0.733197	0.734964	0.736731
1.02487		0.663249	0.665047	0.666844	0.668641	0.670437	0.672232	0.674026	0.67582	0.677613	0.679405	0.681197	0.682987	0.684777	0.686567	0.688355	0.690143	0.69193	0.693717	0.695502	0.697287	0.699071	0.700855	0.702637	0.704419	0.7062	0.707981	0.709761	0.71154	0.713318	0.715095	0.716872	0.718648	0.720424	0.722198	0.723972	0.725745	0.727518	0.72929	0.731061	0.732831	0.7346	0.736369	0.738137	0.739905	0.741671	0.743437	0.745203	0.746967
1.02518		0.673587	0.675383	0.677178	0.678973	0.680767	0.682559	0.684352	0.686143	0.687934	0.689724	0.691513	0.693302	0.69509	0.696877	0.698663	0.700449	0.702233	0.704018	0.705801	0.707584	0.709365	0.711147	0.712927	0.714707	0.716486	0.718264	0.720042	0.721818	0.723595	0.72537	0.727145	0.728918	0.730692	0.732464	0.734236	0.736007	0.737777	0.739547	0.741315	0.743083	0.744851	0.746617	0.748383	0.750149	0.751913	0.753677	0.75544	0.757202
1.02548		0.683925	0.685719	0.687512	0.689304	0.691095	0.692886	0.694676	0.696465	0.698254	0.700042	0.701829	0.703615	0.705401	0.707185	0.70897	0.710753	0.712536	0.714317	0.716099	0.717879	0.719659	0.721438	0.723216	0.724994	0.72677	0.728546	0.730322	0.732096	0.73387	0.735643	0.737416	0.739187	0.740958	0.742729	0.744498	0.746267	0.748035	0.749802	0.751569	0.753335	0.7551	0.756865	0.758628	0.760391	0.762154	0.763915	0.765676	0.767436
1.02578		0.694262	0.696053	0.697844	0.699634	0.701423	0.703211	0.704999	0.706786	0.708573	0.710358	0.712143	0.713927	0.71571	0.717493	0.719275	0.721056	0.722837	0.724616	0.726395	0.728174	0.729951	0.731728	0.733504	0.735279	0.737054	0.738828	0.740601	0.742373	0.744145	0.745916	0.747686	0.749456	0.751224	0.752992	0.75476	0.756526	0.758292	0.760057	0.761822	0.763585	0.765348	0.767111	0.768872	0.770633	0.772393	0.774152	0.775911	0.777669
1.02608		0.704597	0.706386	0.708175	0.709963	0.71175	0.713536	0.715321	0.717106	0.71889	0.720674	0.722456	0.724238	0.726019	0.7278	0.729579	0.731358	0.733137	0.734914	0.736691	0.738467	0.740242	0.742017	0.743791	0.745564	0.747336	0.749108	0.750879	0.752649	0.754418	0.756187	0.757955	0.759722	0.761489	0.763255	0.76502	0.766784	0.768548	0.770311	0.772073	0.773835	0.775596	0.777356	0.779115	0.780874	0.782632	0.784389	0.786145	0.787901
1.02638		0.714931	0.716719	0.718505	0.72029	0.722075	0.723859	0.725643	0.727425	0.729207	0.730988	0.732769	0.734548	0.736327	0.738105	0.739883	0.74166	0.743436	0.745211	0.746985	0.748759	0.750532	0.752305	0.754076	0.755847	0.757617	0.759387	0.761156	0.762924	0.764691	0.766457	0.768223	0.769988	0.771753	0.773516	0.775279	0.777042	0.778803	0.780564	0.782324	0.784083	0.785842	0.7876	0.789357	0.791113	0.792869	0.794624	0.796378	0.798132
1.02668		0.725265	0.72705	0.728834	0.730617	0.7324	0.734181	0.735963	0.737743	0.739523	0.741302	0.74308	0.744857	0.746634	0.74841	0.750185	0.75196	0.753733	0.755507	0.757279	0.759051	0.760821	0.762592	0.764361	0.76613	0.767898	0.769665	0.771431	0.773197	0.774962	0.776727	0.77849	0.780253	0.782015	0.783777	0.785538	0.787298	0.789057	0.790815	0.792573	0.79433	0.796087	0.797843	0.799598	0.801352	0.803105	0.804858	0.80661	0.808362
1.02698		0.735597	0.73738	0.739162	0.740943	0.742723	0.744503	0.746282	0.74806	0.749837	0.751614	0.75339	0.755165	0.75694	0.758713	0.760486	0.762259	0.76403	0.765801	0.767571	0.769341	0.771109	0.772877	0.774645	0.776411	0.778177	0.779942	0.781706	0.78347	0.785233	0.786995	0.788756	0.790517	0.792277	0.794036	0.795795	0.797553	0.79931	0.801066	0.802822	0.804577	0.806331	0.808084	0.809837	0.811589	0.813341	0.815091	0.816841	0.81859
1.02729		0.745928	0.747709	0.749488	0.751267	0.753045	0.754823	0.756599	0.758375	0.760151	0.761925	0.763699	0.765472	0.767244	0.769016	0.770787	0.772557	0.774326	0.776095	0.777863	0.77963	0.781396	0.783162	0.784927	0.786691	0.788455	0.790218	0.79198	0.793741	0.795502	0.797262	0.799021	0.80078	0.802537	0.804295	0.806051	0.807807	0.809561	0.811316	0.813069	0.814822	0.816574	0.818325	0.820076	0.821826	0.823575	0.825323	0.827071	0.828818
1.02759		0.756259	0.758037	0.759814	0.761591	0.763367	0.765142	0.766916	0.76869	0.770463	0.772235	0.774007	0.775778	0.777548	0.779317	0.781086	0.782854	0.784621	0.786387	0.788153	0.789918	0.791682	0.793446	0.795209	0.796971	0.798732	0.800493	0.802253	0.804012	0.80577	0.807528	0.809285	0.811041	0.812797	0.814552	0.816306	0.818059	0.819812	0.821564	0.823315	0.825066	0.826816	0.828565	0.830313	0.832061	0.833808	0.835554	0.8373	0.839045
1.02789		0.766588	0.768364	0.770139	0.771913	0.773687	0.77546	0.777232	0.779004	0.780774	0.782544	0.784314	0.786082	0.78785	0.789617	0.791384	0.793149	0.794914	0.796679	0.798442	0.800205	0.801967	0.803728	0.805489	0.807249	0.809008	0.810766	0.812524	0.814281	0.816037	0.817793	0.819548	0.821302	0.823055	0.824808	0.82656	0.828311	0.830062	0.831812	0.833561	0.835309	0.837057	0.838804	0.84055	0.842296	0.84404	0.845784	0.847528	0.849271
1.02819		0.776916	0.778689	0.780462	0.782234	0.784006	0.785777	0.787547	0.789316	0.791085	0.792852	0.79462	0.796386	0.798152	0.799917	0.801681	0.803444	0.805207	0.806969	0.80873	0.810491	0.812251	0.81401	0.815768	0.817526	0.819283	0.821039	0.822795	0.82455	0.826304	0.828057	0.82981	0.831562	0.833313	0.835063	0.836813	0.838562	0.84031	0.842058	0.843805	0.845551	0.847297	0.849041	0.850785	0.852529	0.854271	0.856013	0.857755	0.859495
1.02849		0.787243	0.789014	0.790785	0.792555	0.794324	0.796093	0.79786	0.799627	0.801394	0.803159	0.804924	0.806688	0.808452	0.810215	0.811977	0.813738	0.815498	0.817258	0.819017	0.820776	0.822533	0.82429	0.826047	0.827802	0.829557	0.831311	0.833064	0.834817	0.836569	0.83832	0.84007	0.84182	0.843569	0.845317	0.847065	0.848812	0.850558	0.852303	0.854048	0.855792	0.857535	0.859278	0.86102	0.862761	0.864502	0.866241	0.86798	0.869719
1.02879		0.797568	0.799338	0.801106	0.802874	0.804641	0.806407	0.808173	0.809938	0.811702	0.813465	0.815228	0.81699	0.818751	0.820512	0.822271	0.824031	0.825789	0.827547	0.829303	0.83106	0.832815	0.83457	0.836324	0.838077	0.83983	0.841581	0.843333	0.845083	0.846833	0.848582	0.85033	0.852077	0.853824	0.85557	0.857316	0.85906	0.860804	0.862548	0.86429	0.866032	0.867773	0.869514	0.871253	0.872992	0.874731	0.876468	0.878205	0.879941
1.0291		0.807893	0.80966	0.811427	0.813192	0.814957	0.816721	0.818484	0.820247	0.822009	0.82377	0.825531	0.82729	0.829049	0.830808	0.832565	0.834322	0.836078	0.837834	0.839588	0.841342	0.843096	0.844848	0.8466	0.848351	0.850101	0.851851	0.8536	0.855348	0.857096	0.858842	0.860589	0.862334	0.864078	0.865822	0.867566	0.869308	0.87105	0.872791	0.874531	0.876271	0.87801	0.879748	0.881486	0.883222	0.884958	0.886694	0.888429	0.890162
1.0294		0.818217	0.819982	0.821746	0.823509	0.825272	0.827034	0.828795	0.830555	0.832315	0.834074	0.835832	0.83759	0.839347	0.841103	0.842858	0.844613	0.846367	0.84812	0.849872	0.851624	0.853375	0.855125	0.856875	0.858624	0.860372	0.86212	0.863866	0.865612	0.867358	0.869102	0.870846	0.872589	0.874332	0.876073	0.877814	0.879555	0.881294	0.883033	0.884771	0.886509	0.888246	0.889982	0.891717	0.893451	0.895185	0.896919	0.898651	0.900383
1.0297		0.82854	0.830302	0.832064	0.833825	0.835586	0.837345	0.839104	0.840862	0.84262	0.844377	0.846133	0.847888	0.849643	0.851397	0.85315	0.854902	0.856654	0.858405	0.860155	0.861905	0.863653	0.865402	0.867149	0.868896	0.870642	0.872387	0.874131	0.875875	0.877618	0.879361	0.881102	0.882843	0.884584	0.886323	0.888062	0.8898	0.891538	0.893274	0.89501	0.896746	0.89848	0.900214	0.901947	0.90368	0.905411	0.907142	0.908873	0.910602
1.03		0.838861	0.840622	0.842381	0.84414	0.845898	0.847656	0.849412	0.851168	0.852924	0.854678	0.856432	0.858185	0.859938	0.861689	0.86344	0.865191	0.86694	0.868689	0.870437	0.872184	0.873931	0.875677	0.877422	0.879166	0.88091	0.882653	0.884396	0.886137	0.887878	0.889618	0.891358	0.893097	0.894835	0.896572	0.898309	0.900045	0.90178	0.903514	0.905248	0.906981	0.908714	0.910445	0.912176	0.913907	0.915636	0.917365	0.919093	0.92082
[truncated: 152 more columns]

## Sheet: right
d2o_media_ratio (row), opti_media_ratio (col)		0.97	0.970302	0.970603	0.970905	0.971206	0.971508	0.971809	0.972111	0.972412	0.972714	0.973015	0.973317	0.973618	0.97392	0.974221	0.974523	0.974824	0.975126	0.975427	0.975729	0.97603	0.976332	0.976633	0.976935	0.977236	0.977538	0.977839	0.978141	0.978442	0.978744	0.979045	0.979347	0.979648	0.97995	0.980251	0.980553	0.980854	0.981156	0.981457	0.981759	0.98206	0.982362	0.982663	0.982965	0.983266	0.983568	0.983869	0.984171
0.97		0.899217	0.899237	0.899257	0.899277	0.899296	0.899316	0.899336	0.899356	0.899376	0.899396	0.899415	0.899435	0.899455	0.899475	0.899495	0.899514	0.899534	0.899554	0.899574	0.899593	0.899613	0.899633	0.899653	0.899672	0.899692	0.899712	0.899731	0.899751	0.899771	0.89979	0.89981	0.89983	0.899849	0.899869	0.899889	0.899908	0.899928	0.899948	0.899967	0.899987	0.900006	0.900026	0.900045	0.900065	0.900085	0.900104	0.900124	0.900143
0.970302		0.899312	0.899332	0.899351	0.899371	0.899391	0.899411	0.899431	0.899451	0.89947	0.89949	0.89951	0.89953	0.89955	0.899569	0.899589	0.899609	0.899629	0.899648	0.899668	0.899688	0.899708	0.899727	0.899747	0.899767	0.899786	0.899806	0.899826	0.899845	0.899865	0.899885	0.899904	0.899924	0.899944	0.899963	0.899983	0.900002	0.900022	0.900042	0.900061	0.900081	0.9001	0.90012	0.900139	0.900159	0.900178	0.900198	0.900218	0.900237
0.970603		0.899407	0.899426	0.899446	0.899466	0.899486	0.899506	0.899525	0.899545	0.899565	0.899585	0.899605	0.899624	0.899644	0.899664	0.899684	0.899703	0.899723	0.899743	0.899763	0.899782	0.899802	0.899822	0.899841	0.899861	0.899881	0.8999	0.89992	0.89994	0.899959	0.899979	0.899999	0.900018	0.900038	0.900057	0.900077	0.900097	0.900116	0.900136	0.900155	0.900175	0.900194	0.900214	0.900233	0.900253	0.900272	0.900292	0.900311	0.900331
0.970905		0.899501	0.899521	0.899541	0.899561	0.899581	0.8996	0.89962	0.89964	0.89966	0.899679	0.899699	0.899719	0.899739	0.899758	0.899778	0.899798	0.899818	0.899837	0.899857	0.899877	0.899896	0.899916	0.899936	0.899955	0.899975	0.899995	0.900014	0.900034	0.900054	0.900073	0.900093	0.900112	0.900132	0.900151	0.900171	0.900191	0.90021	0.90023	0.900249	0.900269	0.900288	0.900308	0.900327	0.900347	0.900366	0.900386	0.900405	0.900425
0.971206		0.899596	0.899616	0.899636	0.899655	0.899675	0.899695	0.899715	0.899735	0.899754	0.899774	0.899794	0.899814	0.899833	0.899853	0.899873	0.899892	0.899912	0.899932	0.899951	0.899971	0.899991	0.90001	0.90003	0.90005	0.900069	0.900089	0.900109	0.900128	0.900148	0.900167	0.900187	0.900206	0.900226	0.900246	0.900265	0.900285	0.900304	0.900324	0.900343	0.900363	0.900382	0.900402	0.900421	0.900441	0.90046	0.90048	0.900499	0.900519
0.971508		0.899691	0.899711	0.89973	0.89975	0.89977	0.89979	0.899809	0.899829	0.899849	0.899869	0.899888	0.899908	0.899928	0.899947	0.899967	0.899987	0.900006	0.900026	0.900046	0.900065	0.900085	0.900105	0.900124	0.900144	0.900164	0.900183	0.900203	0.900222	0.900242	0.900262	0.900281	0.900301	0.90032	0.90034	0.900359	0.900379	0.900398	0.900418	0.900437	0.900457	0.900476	0.900496	0.900515	0.900535	0.900554	0.900574	0.900593	0.900613
0.971809		0.899786	0.899805	0.899825	0.899845	0.899865	0.899884	0.899904	0.899924	0.899943	0.899963	0.899983	0.900003	0.900022	0.900042	0.900062	0.900081	0.900101	0.900121	0.90014	0.90016	0.90018	0.900199	0.900219	0.900238	0.900258	0.900278	0.900297	0.900317	0.900336	0.900356	0.900375	0.900395	0.900414	0.900434	0.900453	0.900473	0.900492	0.900512	0.900531	0.900551	0.90057	0.90059	0.900609	0.900629	0.900648	0.900668	0.900687	0.900706
0.972111		0.89988	0.8999	0.89992	0.89994	0.899959	0.899979	0.899999	0.900018	0.900038	0.900058	0.900077	0.900097	0.900117	0.900136	0.900156	0.900176	0.900195	0.900215	0.900235	0.900254	0.900274	0.900293	0.900313	0.900333	0.900352	0.900372	0.900391	0.900411	0.90043	0.90045	0.90047	0.900489	0.900509	0.900528	0.900548	0.900567	0.900587	0.900606	0.900625	0.900645	0.900664	0.900684	0.900703	0.900723	0.900742	0.900762	0.900781	0.9008
0.972412		0.899975	0.899995	0.900015	0.900034	0.900054	0.900074	0.900093	0.900113	0.900133	0.900152	0.900172	0.900192	0.900211	0.900231	0.900251	0.90027	0.90029	0.900309	0.900329	0.900349	0.900368	0.900388	0.900407	0.900427	0.900447	0.900466	0.900486	0.900505	0.900525	0.900544	0.900564	0.900583	0.900603	0.900622	0.900642	0.900661	0.900681	0.9007	0.90072	0.900739	0.900758	0.900778	0.900797	0.900817	0.900836	0.900855	0.900875	0.900894
0.972714		0.90007	0.90009	0.900109	0.900129	0.900149	0.900168	0.900188	0.900208	0.900227	0.900247	0.900267	0.900286	0.900306	0.900326	0.900345	0.900365	0.900384	0.900404	0.900424	0.900443	0.900463	0.900482	0.900502	0.900521	0.900541	0.90056	0.90058	0.900599	0.900619	0.900638	0.900658	0.900677	0.900697	0.900716	0.900736	0.900755	0.900775	0.900794	0.900814	0.900833	0.900852	0.900872	0.900891	0.900911	0.90093	0.900949	0.900969	0.900988
0.973015		0.900165	0.900184	0.900204	0.900224	0.900243	0.900263	0.900283	0.900302	0.900322	0.900342	0.900361	0.900381	0.9004	0.90042	0.90044	0.900459	0.900479	0.900498	0.900518	0.900537	0.900557	0.900577	0.900596	0.900616	0.900635	0.900655	0.900674	0.900694	0.900713	0.900733	0.900752	0.900772	0.900791	0.90081	0.90083	0.900849	0.900869	0.900888	0.900908	0.900927	0.900946	0.900966	0.900985	0.901005	0.901024	0.901043	0.901063	0.901082
0.973317		0.900259	0.900279	0.900299	0.900318	0.900338	0.900358	0.900377	0.900397	0.900417	0.900436	0.900456	0.900475	0.900495	0.900515	0.900534	0.900554	0.900573	0.900593	0.900612	0.900632	0.900651	0.900671	0.90069	0.90071	0.900729	0.900749	0.900768	0.900788	0.900807	0.900827	0.900846	0.900866	0.900885	0.900905	0.900924	0.900943	0.900963	0.900982	0.901002	0.901021	0.90104	0.90106	0.901079	0.901099	0.901118	0.901137	0.901157	0.901176
0.973618		0.900354	0.900374	0.900393	0.900413	0.900433	0.900452	0.900472	0.900492	0.900511	0.900531	0.90055	0.90057	0.900589	0.900609	0.900629	0.900648	0.900668	0.900687	0.900707	0.900726	0.900746	0.900765	0.900785	0.900804	0.900824	0.900843	0.900863	0.900882	0.900902	0.900921	0.900941	0.90096	0.900979	0.900999	0.901018	0.901038	0.901057	0.901076	0.901096	0.901115	0.901134	0.901154	0.901173	0.901192	0.901212	0.901231	0.90125	0.90127
0.97392		0.900449	0.900468	0.900488	0.900508	0.900527	0.900547	0.900567	0.900586	0.900606	0.900625	0.900645	0.900664	0.900684	0.900704	0.900723	0.900743	0.900762	0.900782	0.900801	0.900821	0.90084	0.90086	0.900879	0.900899	0.900918	0.900938	0.900957	0.900976	0.900996	0.901015	0.901035	0.901054	0.901074	0.901093	0.901112	0.901132	0.901151	0.90117	0.90119	0.901209	0.901228	0.901248	0.901267	0.901286	0.901306	0.901325	0.901344	0.901364
0.974221		0.900544	0.900563	0.900583	0.900602	0.900622	0.900642	0.900661	0.900681	0.9007	0.90072	0.900739	0.900759	0.900779	0.900798	0.900818	0.900837	0.900857	0.900876	0.900896	0.900915	0.900935	0.900954	0.900973	0.900993	0.901012	0.901032	0.901051	0.901071	0.90109	0.90111	0.901129	0.901148	0.901168	0.901187	0.901206	0.901226	0.901245	0.901264	0.901284	0.901303	0.901322	0.901342	0.901361	0.90138	0.9014	0.901419	0.901438	0.901458
0.974523		0.900638	0.900658	0.900678	0.900697	0.900717	0.900736	0.900756	0.900775	0.900795	0.900815	0.900834	0.900854	0.900873	0.900893	0.900912	0.900932	0.900951	0.900971	0.90099	0.901009	0.901029	0.901048	0.901068	0.901087	0.901107	0.901126	0.901146	0.901165	0.901184	0.901204	0.901223	0.901242	0.901262	0.901281	0.901301	0.90132	0.901339	0.901359	0.901378	0.901397	0.901416	0.901436	0.901455	0.901474	0.901494	0.901513	0.901532	0.901551
0.974824		0.900733	0.900753	0.900772	0.900792	0.900811	0.900831	0.900851	0.90087	0.90089	0.900909	0.900929	0.900948	0.900968	0.900987	0.901007	0.901026	0.901046	0.901065	0.901084	0.901104	0.901123	0.901143	0.901162	0.901182	0.901201	0.90122	0.90124	0.901259	0.901279	0.901298	0.901317	0.901337	0.901356	0.901375	0.901395	0.901414	0.901433	0.901453	0.901472	0.901491	0.901511	0.90153	0.901549	0.901568	0.901588	0.901607	0.901626	0.901645
0.975126		0.900828	0.900847	0.900867	0.900887	0.900906	0.900926	0.900945	0.900965	0.900984	0.901004	0.901023	0.901043	0.901062	0.901082	0.901101	0.901121	0.90114	0.901159	0.901179	0.901198	0.901218	0.901237	0.901257	0.901276	0.901295	0.901315	0.901334	0.901353	0.901373	0.901392	0.901412	0.901431	0.90145	0.901469	0.901489	0.901508	0.901527	0.901547	0.901566	0.901585	0.901605	0.901624	0.901643	0.901662	0.901682	0.901701	0.90172	0.901739
0.975427		0.900923	0.900942	0.900962	0.900981	0.901001	0.90102	0.90104	0.901059	0.901079	0.901098	0.901118	0.901137	0.901157	0.901176	0.901196	0.901215	0.901234	0.901254	0.901273	0.901293	0.901312	0.901332	0.901351	0.90137	0.90139	0.901409	0.901428	0.901448	0.901467	0.901486	0.901506	0.901525	0.901544	0.901564	0.901583	0.901602	0.901621	0.901641	0.90166	0.901679	0.901699	0.901718	0.901737	0.901756	0.901775	0.901795	0.901814	0.901833
0.975729		0.901017	0.901037	0.901056	0.901076	0.901095	0.901115	0.901134	0.901154	0.901173	0.901193	0.901212	0.901232	0.901251	0.901271	0.90129	0.901309	0.901329	0.901348	0.901368	0.901387	0.901406	0.901426	0.901445	0.901465	0.901484	0.901503	0.901523	0.901542	0.901561	0.901581	0.9016	0.901619	0.901638	0.901658	0.901677	0.901696	0.901716	0.901735	0.901754	0.901773	0.901793	0.901812	0.901831	0.90185	0.901869	0.901889	0.901908	0.901927
0.97603		0.901112	0.901132	0.901151	0.901171	0.90119	0.90121	0.901229	0.901249	0.901268	0.901287	0.901307	0.901326	0.901346	0.901365	0.901385	0.901404	0.901423	0.901443	0.901462	0.901482	0.901501	0.90152	0.90154	0.901559	0.901578	0.901598	0.901617	0.901636	0.901656	0.901675	0.901694	0.901713	0.901733	0.901752	0.901771	0.90179	0.90181	0.901829	0.901848	0.901867	0.901887	0.901906	0.901925	0.901944	0.901963	0.901983	0.902002	0.902021
0.976332		0.901207	0.901226	0.901246	0.901265	0.901285	0.901304	0.901324	0.901343	0.901363	0.901382	0.901401	0.901421	0.90144	0.90146	0.901479	0.901498	0.901518	0.901537	0.901557	0.901576	0.901595	0.901615	0.901634	0.901653	0.901673	0.901692	0.901711	0.90173	0.90175	0.901769	0.901788	0.901808	0.901827	0.901846	0.901865	0.901885	0.901904	0.901923	0.901942	0.901961	0.901981	0.902	0.902019	0.902038	0.902057	0.902076	0.902096	0.902115
0.976633		0.901302	0.901321	0.901341	0.90136	0.901379	0.901399	0.901418	0.901438	0.901457	0.901477	0.901496	0.901515	0.901535	0.901554	0.901574	0.901593	0.901612	0.901632	0.901651	0.90167	0.90169	0.901709	0.901728	0.901748	0.901767	0.901786	0.901805	0.901825	0.901844	0.901863	0.901882	0.901902	0.901921	0.90194	0.901959	0.901979	0.901998	0.902017	0.902036	0.902055	0.902075	0.902094	0.902113	0.902132	0.902151	0.90217	0.902189	0.902209
0.976935		0.901396	0.901416	0.901435	0.901455	0.901474	0.901494	0.901513	0.901532	0.901552	0.901571	0.901591	0.90161	0.901629	0.901649	0.901668	0.901687	0.901707	0.901726	0.901745	0.901765	0.901784	0.901803	0.901823	0.901842	0.901861	0.90188	0.9019	0.901919	0.901938	0.901957	0.901977	0.901996	0.902015	0.902034	0.902054	0.902073	0.902092	0.902111	0.90213	0.902149	0.902169	0.902188	0.902207	0.902226	0.902245	0.902264	0.902283	0.902303
0.977236		0.901491	0.901511	0.90153	0.901549	0.901569	0.901588	0.901608	0.901627	0.901646	0.901666	0.901685	0.901705	0.901724	0.901743	0.901763	0.901782	0.901801	0.901821	0.90184	0.901859	0.901878	0.901898	0.901917	0.901936	0.901955	0.901975	0.901994	0.902013	0.902032	0.902052	0.902071	0.90209	0.902109	0.902128	0.902148	0.902167	0.902186	0.902205	0.902224	0.902243	0.902263	0.902282	0.902301	0.90232	0.902339	0.902358	0.902377	0.902396
0.977538		0.901586	0.901605	0.901625	0.901644	0.901664	0.901683	0.901702	0.901722	0.901741	0.90176	0.90178	0.901799	0.901818	0.901838	0.901857	0.901876	0.901896	0.901915	0.901934	0.901954	0.901973	0.901992	0.902011	0.902031	0.90205	0.902069	0.902088	0.902107	0.902127	0.902146	0.902165	0.902184	0.902203	0.902223	0.902242	0.902261	0.90228	0.902299	0.902318	0.902338	0.902357	0.902376	0.902395	0.902414	0.902433	0.902452	0.902471	0.90249
0.977839		0.901681	0.9017	0.901719	0.901739	0.901758	0.901778	0.901797	0.901816	0.901836	0.901855	0.901874	0.901894	0.901913	0.901932	0.901952	0.901971	0.90199	0.902009	0.902029	0.902048	0.902067	0.902086	0.902106	0.902125	0.902144	0.902163	0.902183	0.902202	0.902221	0.90224	0.902259	0.902278	0.902298	0.902317	0.902336	0.902355	0.902374	0.902393	0.902412	0.902432	0.902451	0.90247	0.902489	0.902508	0.902527	0.902546	0.902565	0.902584
0.978141		0.901775	0.901795	0.901814	0.901834	0.901853	0.901872	0.901892	0.901911	0.90193	0.90195	0.901969	0.901988	0.902007	0.902027	0.902046	0.902065	0.902085	0.902104	0.902123	0.902142	0.902162	0.902181	0.9022	0.902219	0.902238	0.902258	0.902277	0.902296	0.902315	0.902334	0.902353	0.902373	0.902392	0.902411	0.90243	0.902449	0.902468	0.902487	0.902506	0.902526	0.902545	0.902564	0.902583	0.902602	0.902621	0.90264	0.902659	0.902678
0.978442		0.90187	0.90189	0.901909	0.901928	0.901948	0.901967	0.901986	0.902006	0.902025	0.902044	0.902063	0.902083	0.902102	0.902121	0.902141	0.90216	0.902179	0.902198	0.902218	0.902237	0.902256	0.902275	0.902294	0.902314	0.902333	0.902352	0.902371	0.90239	0.902409	0.902429	0.902448	0.902467	0.902486	0.902505	0.902524	0.902543	0.902562	0.902581	0.902601	0.90262	0.902639	0.902658	0.902677	0.902696	0.902715	0.902734	0.902753	0.902772
0.978744		0.901965	0.901984	0.902004	0.902023	0.902042	0.902062	0.902081	0.9021	0.902119	0.902139	0.902158	0.902177	0.902197	0.902216	0.902235	0.902254	0.902273	0.902293	0.902312	0.902331	0.90235	0.90237	0.902389	0.902408	0.902427	0.902446	0.902465	0.902484	0.902504	0.902523	0.902542	0.902561	0.90258	0.902599	0.902618	0.902637	0.902656	0.902676	0.902695	0.902714	0.902733	0.902752	0.902771	0.90279	0.902809	0.902828	0.902847	0.902866
0.979045		0.90206	0.902079	0.902098	0.902118	0.902137	0.902156	0.902176	0.902195	0.902214	0.902233	0.902253	0.902272	0.902291	0.90231	0.90233	0.902349	0.902368	0.902387	0.902406	0.902426	0.902445	0.902464	0.902483	0.902502	0.902521	0.90254	0.90256	0.902579	0.902598	0.902617	0.902636	0.902655	0.902674	0.902693	0.902712	0.902731	0.902751	0.90277	0.902789	0.902808	0.902827	0.902846	0.902865	0.902884	0.902903	0.902922	0.902941	0.90296
0.979347		0.902154	0.902174	0.902193	0.902212	0.902232	0.902251	0.90227	0.902289	0.902309	0.902328	0.902347	0.902366	0.902386	0.902405	0.902424	0.902443	0.902462	0.902482	0.902501	0.90252	0.902539	0.902558	0.902577	0.902597	0.902616	0.902635	0.902654	0.902673	0.902692	0.902711	0.90273	0.902749	0.902768	0.902787	0.902807	0.902826	0.902845	0.902864	0.902883	0.902902	0.902921	0.90294	0.902959	0.902978	0.902997	0.903016	0.903035	0.903054
0.979648		0.902249	0.902268	0.902288	0.902307	0.902326	0.902346	0.902365	0.902384	0.902403	0.902423	0.902442	0.902461	0.90248	0.902499	0.902519	0.902538	0.902557	0.902576	0.902595	0.902614	0.902633	0.902653	0.902672	0.902691	0.90271	0.902729	0.902748	0.902767	0.902786	0.902805	0.902824	0.902844	0.902863	0.902882	0.902901	0.90292	0.902939	0.902958	0.902977	0.902996	0.903015	0.903034	0.903053	0.903072	0.903091	0.90311	0.903129	0.903147
0.97995		0.902344	0.902363	0.902382	0.902402	0.902421	0.90244	0.902459	0.902479	0.902498	0.902517	0.902536	0.902555	0.902575	0.902594	0.902613	0.902632	0.902651	0.90267	0.90269	0.902709	0.902728	0.902747	0.902766	0.902785	0.902804	0.902823	0.902842	0.902862	0.902881	0.9029	0.902919	0.902938	0.902957	0.902976	0.902995	0.903014	0.903033	0.903052	0.903071	0.90309	0.903109	0.903128	0.903147	0.903166	0.903185	0.903204	0.903222	0.903241
0.980251		0.902439	0.902458	0.902477	0.902496	0.902516	0.902535	0.902554	0.902573	0.902592	0.902612	0.902631	0.90265	0.902669	0.902688	0.902708	0.902727	0.902746	0.902765	0.902784	0.902803	0.902822	0.902841	0.90286	0.90288	0.902899	0.902918	0.902937	0.902956	0.902975	0.902994	0.903013	0.903032	0.903051	0.90307	0.903089	0.903108	0.903127	0.903146	0.903165	0.903184	0.903203	0.903222	0.903241	0.90326	0.903279	0.903297	0.903316	0.903335
0.980553		0.902533	0.902553	0.902572	0.902591	0.90261	0.90263	0.902649	0.902668	0.902687	0.902706	0.902725	0.902745	0.902764	0.902783	0.902802	0.902821	0.90284	0.902859	0.902878	0.902898	0.902917	0.902936	0.902955	0.902974	0.902993	0.903012	0.903031	0.90305	0.903069	0.903088	0.903107	0.903126	0.903145	0.903164	0.903183	0.903202	0.903221	0.90324	0.903259	0.903278	0.903297	0.903316	0.903335	0.903354	0.903372	0.903391	0.90341	0.903429
0.980854		0.902628	0.902647	0.902667	0.902686	0.902705	0.902724	0.902743	0.902763	0.902782	0.902801	0.90282	0.902839	0.902858	0.902877	0.902896	0.902916	0.902935	0.902954	0.902973	0.902992	0.903011	0.90303	0.903049	0.903068	0.903087	0.903106	0.903125	0.903144	0.903163	0.903182	0.903201	0.90322	0.903239	0.903258	0.903277	0.903296	0.903315	0.903334	0.903353	0.903372	0.903391	0.90341	0.903429	0.903448	0.903466	0.903485	0.903504	0.903523
0.981156		0.902723	0.902742	0.902761	0.902781	0.9028	0.902819	0.902838	0.902857	0.902876	0.902895	0.902915	0.902934	0.902953	0.902972	0.902991	0.90301	0.903029	0.903048	0.903067	0.903086	0.903105	0.903124	0.903143	0.903163	0.903182	0.903201	0.90322	0.903239	0.903258	0.903277	0.903295	0.903314	0.903333	0.903352	0.903371	0.90339	0.903409	0.903428	0.903447	0.903466	0.903485	0.903504	0.903523	0.903541	0.90356	0.903579	0.903598	0.903617
0.981457		0.902818	0.902837	0.902856	0.902875	0.902894	0.902914	0.902933	0.902952	0.902971	0.90299	0.903009	0.903028	0.903047	0.903066	0.903085	0.903105	0.903124	0.903143	0.903162	0.903181	0.9032	0.903219	0.903238	0.903257	0.903276	0.903295	0.903314	0.903333	0.903352	0.903371	0.90339	0.903409	0.903428	0.903446	0.903465	0.903484	0.903503	0.903522	0.903541	0.90356	0.903579	0.903598	0.903617	0.903635	0.903654	0.903673	0.903692	0.903711
0.981759		0.902913	0.902932	0.902951	0.90297	0.902989	0.903008	0.903027	0.903046	0.903066	0.903085	0.903104	0.903123	0.903142	0.903161	0.90318	0.903199	0.903218	0.903237	0.903256	0.903275	0.903294	0.903313	0.903332	0.903351	0.90337	0.903389	0.903408	0.903427	0.903446	0.903465	0.903484	0.903503	0.903522	0.903541	0.90356	0.903578	0.903597	0.903616	0.903635	0.903654	0.903673	0.903692	0.903711	0.903729	0.903748	0.903767	0.903786	0.903805
0.98206		0.903007	0.903026	0.903046	0.903065	0.903084	0.903103	0.903122	0.903141	0.90316	0.903179	0.903198	0.903217	0.903236	0.903255	0.903274	0.903294	0.903313	0.903332	0.903351	0.90337	0.903389	0.903408	0.903427	0.903445	0.903464	0.903483	0.903502	0.903521	0.90354	0.903559	0.903578	0.903597	0.903616	0.903635	0.903654	0.903673	0.903691	0.90371	0.903729	0.903748	0.903767	0.903786	0.903805	0.903823	0.903842	0.903861	0.90388	0.903899
0.982362		0.903102	0.903121	0.90314	0.903159	0.903178	0.903198	0.903217	0.903236	0.903255	0.903274	0.903293	0.903312	0.903331	0.90335	0.903369	0.903388	0.903407	0.903426	0.903445	0.903464	0.903483	0.903502	0.903521	0.90354	0.903559	0.903578	0.903597	0.903616	0.903634	0.903653	0.903672	0.903691	0.90371	0.903729	0.903748	0.903767	0.903786	0.903804	0.903823	0.903842	0.903861	0.90388	0.903898	0.903917	0.903936	0.903955	0.903974	0.903992
0.982663		0.903197	0.903216	0.903235	0.903254	0.903273	0.903292	0.903311	0.90333	0.903349	0.903368	0.903387	0.903406	0.903425	0.903444	0.903463	0.903482	0.903501	0.90352	0.903539	0.903558	0.903577	0.903596	0.903615	0.903634	0.903653	0.903672	0.903691	0.90371	0.903729	0.903748	0.903766	0.903785	0.903804	0.903823	0.903842	0.903861	0.90388	0.903898	0.903917	0.903936	0.903955	0.903974	0.903992	0.904011	0.90403	0.904049	0.904068	0.904086
0.982965		0.903292	0.903311	0.90333	0.903349	0.903368	0.903387	0.903406	0.903425	0.903444	0.903463	0.903482	0.903501	0.90352	0.903539	0.903558	0.903577	0.903596	0.903615	0.903634	0.903653	0.903672	0.903691	0.90371	0.903728	0.903747	0.903766	0.903785	0.903804	0.903823	0.903842	0.903861	0.90388	0.903898	0.903917	0.903936	0.903955	0.903974	0.903993	0.904011	0.90403	0.904049	0.904068	0.904086	0.904105	0.904124	0.904143	0.904161	0.90418
0.983266		0.903386	0.903405	0.903424	0.903443	0.903462	0.903482	0.903501	0.90352	0.903539	0.903558	0.903577	0.903596	0.903615	0.903633	0.903652	0.903671	0.90369	0.903709	0.903728	0.903747	0.903766	0.903785	0.903804	0.903823	0.903842	0.903861	0.903879	0.903898	0.903917	0.903936	0.903955	0.903974	0.903993	0.904011	0.90403	0.904049	0.904068	0.904087	0.904105	0.904124	0.904143	0.904162	0.90418	0.904199	0.904218	0.904237	0.904255	0.904274
0.983568		0.903481	0.9035	0.903519	0.903538	0.903557	0.903576	0.903595	0.903614	0.903633	0.903652	0.903671	0.90369	0.903709	0.903728	0.903747	0.903766	0.903785	0.903804	0.903823	0.903842	0.90386	0.903879	0.903898	0.903917	0.903936	0.903955	0.903974	0.903993	0.904011	0.90403	0.904049	0.904068	0.904087	0.904106	0.904124	0.904143	0.904162	0.904181	0.904199	0.904218	0.904237	0.904256	0.904274	0.904293	0.904312	0.904331	0.904349	0.904368
0.983869		0.903576	0.903595	0.903614	0.903633	0.903652	0.903671	0.90369	0.903709	0.903728	0.903747	0.903766	0.903785	0.903804	0.903823	0.903841	0.90386	0.903879	0.903898	0.903917	0.903936	0.903955	0.903974	0.903993	0.904011	0.90403	0.904049	0.904068	0.904087	0.904106	0.904124	0.904143	0.904162	0.904181	0.9042	0.904218	0.904237	0.904256	0.904275	0.904293	0.904312	0.904331	0.90435	0.904368	0.904387	0.904406	0.904424	0.904443	0.904462
0.984171		0.903671	0.90369	0.903709	0.903728	0.903747	0.903766	0.903784	0.903803	0.903822	0.903841	0.90386	0.903879	0.903898	0.903917	0.903936	0.903955	0.903974	0.903993	0.904012	0.90403	0.904049	0.904068	0.904087	0.904106	0.904125	0.904143	0.904162	0.904181	0.9042	0.904219	0.904237	0.904256	0.904275	0.904294	0.904313	0.904331	0.90435	0.904369	0.904388	0.904406	0.904425	0.904444	0.904462	0.904481	0.9045	0.904518	0.904537	0.904556
0.984472		0.903765	0.903784	0.903803	0.903822	0.903841	0.90386	0.903879	0.903898	0.903917	0.903936	0.903955	0.903974	0.903993	0.904012	0.90403	0.904049	0.904068	0.904087	0.904106	0.904125	0.904144	0.904162	0.904181	0.9042	0.904219	0.904238	0.904257	0.904275	0.904294	0.904313	0.904332	0.90435	0.904369	0.904388	0.904407	0.904425	0.904444	0.904463	0.904482	0.9045	0.904519	0.904538	0.904556	0.904575	0.904594	0.904612	0.904631	0.90465
0.984774		0.90386	0.903879	0.903898	0.903917	0.903936	0.903955	0.903974	0.903993	0.904012	0.904031	0.904049	0.904068	0.904087	0.904106	0.904125	0.904144	0.904163	0.904182	0.9042	0.904219	0.904238	0.904257	0.904276	0.904294	0.904313	0.904332	0.904351	0.90437	0.904388	0.904407	0.904426	0.904445	0.904463	0.904482	0.904501	0.90452	0.904538	0.904557	0.904576	0.904594	0.904613	0.904632	0.90465	0.904669	0.904688	0.904706	0.904725	0.904744
0.985075		0.903955	0.903974	0.903993	0.904012	0.904031	0.90405	0.904068	0.904087	0.904106	0.904125	0.904144	0.904163	0.904182	0.904201	0.904219	0.904238	0.904257	0.904276	0.904295	0.904314	0.904332	0.904351	0.90437	0.904389	0.904408	0.904426	0.904445	0.904464	0.904483	0.904501	0.90452	0.904539	0.904558	0.904576	0.904595	0.904614	0.904632	0.904651	0.90467	0.904688	0.904707	0.904726	0.904744	0.904763	0.904782	0.9048	0.904819	0.904837
0.985377		0.90405	0.904069	0.904087	0.904106	0.904125	0.904144	0.904163	0.904182	0.904201	0.90422	0.904239	0.904257	0.904276	0.904295	0.904314	0.904333	0.904352	0.90437	0.904389	0.904408	0.904427	0.904446	0.904464	0.904483	0.904502	0.904521	0.904539	0.904558	0.904577	0.904596	0.904614	0.904633	0.904652	0.90467	0.904689	0.904708	0.904726	0.904745	0.904764	0.904782	0.904801	0.90482	0.904838	0.904857	0.904876	0.904894	0.904913	0.904931
0.985678		0.904144	0.904163	0.904182	0.904201	0.90422	0.904239	0.904258	0.904277	0.904295	0.904314	0.904333	0.904352	0.904371	0.90439	0.904408	0.904427	0.904446	0.904465	0.904484	0.904502	0.904521	0.90454	0.904559	0.904577	0.904596	0.904615	0.904634	0.904652	0.904671	0.90469	0.904708	0.904727	0.904746	0.904765	0.904783	0.904802	0.90482	0.904839	0.904858	0.904876	0.904895	0.904914	0.904932	0.904951	0.904969	0.904988	0.905007	0.905025
0.98598		0.904239	0.904258	0.904277	0.904296	0.904315	0.904333	0.904352	0.904371	0.90439	0.904409	0.904428	0.904447	0.904465	0.904484	0.904503	0.904522	0.90454	0.904559	0.904578	0.904597	0.904616	0.904634	0.904653	0.904672	0.90469	0.904709	0.904728	0.904747	0.904765	0.904784	0.904803	0.904821	0.90484	0.904859	0.904877	0.904896	0.904915	0.904933	0.904952	0.90497	0.904989	0.905008	0.905026	0.905045	0.905063	0.905082	0.905101	0.905119
0.986281		0.904334	0.904353	0.904372	0.90439	0.904409	0.904428	0.904447	0.904466	0.904485	0.904503	0.904522	0.904541	0.90456	0.904579	0.904597	0.904616	0.904635	0.904654	0.904672	0.904691	0.90471	0.904729	0.904747	0.904766	0.904785	0.904803	0.904822	0.904841	0.90486	0.904878	0.904897	0.904916	0.904934	0.904953	0.904971	0.90499	0.905009	0.905027	0.905046	0.905064	0.905083	0.905102	0.90512	0.905139	0.905157	0.905176	0.905194	0.905213
0.986583		0.904429	0.904447	0.904466	0.904485	0.904504	0.904523	0.904542	0.90456	0.904579	0.904598	0.904617	0.904636	0.904654	0.904673	0.904692	0.904711	0.904729	0.904748	0.904767	0.904786	0.904804	0.904823	0.904842	0.90486	0.904879	0.904898	0.904916	0.904935	0.904954	0.904972	0.904991	0.90501	0.905028	0.905047	0.905066	0.905084	0.905103	0.905121	0.90514	0.905158	0.905177	0.905196	0.905214	0.905233	0.905251	0.90527	0.905288	0.905307
0.986884		0.904523	0.904542	0.904561	0.90458	0.904599	0.904617	0.904636	0.904655	0.904674	0.904693	0.904711	0.90473	0.904749	0.904768	0.904786	0.904805	0.904824	0.904843	0.904861	0.90488	0.904899	0.904917	0.904936	0.904955	0.904973	0.904992	0.905011	0.905029	0.905048	0.905067	0.905085	0.905104	0.905122	0.905141	0.90516	0.905178	0.905197	0.905215	0.905234	0.905253	0.905271	0.90529	0.905308	0.905327	0.905345	0.905364	0.905382	0.905401
0.987186		0.904618	0.904637	0.904656	0.904675	0.904693	0.904712	0.904731	0.90475	0.904768	0.904787	0.904806	0.904825	0.904843	0.904862	0.904881	0.9049	0.904918	0.904937	0.904956	0.904974	0.904993	0.905012	0.90503	0.905049	0.905068	0.905086	0.905105	0.905124	0.905142	0.905161	0.905179	0.905198	0.905217	0.905235	0.905254	0.905272	0.905291	0.905309	0.905328	0.905347	0.905365	0.905384	0.905402	0.905421	0.905439	0.905458	0.905476	0.905495
0.987487		0.904713	0.904732	0.90475	0.904769	0.904788	0.904807	0.904826	0.904844	0.904863	0.904882	0.904901	0.904919	0.904938	0.904957	0.904975	0.904994	0.905013	0.905031	0.90505	0.905069	0.905087	0.905106	0.905125	0.905143	0.905162	0.905181	0.905199	0.905218	0.905236	0.905255	0.905274	0.905292	0.905311	0.905329	0.905348	0.905366	0.905385	0.905404	0.905422	0.905441	0.905459	0.905478	0.905496	0.905515	0.905533	0.905552	0.90557	0.905588
0.987789		0.904808	0.904826	0.904845	0.904864	0.904883	0.904901	0.90492	0.904939	0.904958	0.904976	0.904995	0.905014	0.905033	0.905051	0.90507	0.905089	0.905107	0.905126	0.905145	0.905163	0.905182	0.9052	0.905219	0.905238	0.905256	0.905275	0.905294	0.905312	0.905331	0.905349	0.905368	0.905386	0.905405	0.905424	0.905442	0.905461	0.905479	0.905498	0.905516	0.905535	0.905553	0.905572	0.90559	0.905609	0.905627	0.905645	0.905664	0.905682
0.98809		0.904902	0.904921	0.90494	0.904959	0.904977	0.904996	0.905015	0.905034	0.905052	0.905071	0.90509	0.905108	0.905127	0.905146	0.905164	0.905183	0.905202	0.90522	0.905239	0.905258	0.905276	0.905295	0.905313	0.905332	0.905351	0.905369	0.905388	0.905406	0.905425	0.905443	0.905462	0.905481	0.905499	0.905518	0.905536	0.905555	0.905573	0.905592	0.90561	0.905629	0.905647	0.905666	0.905684	0.905703	0.905721	0.905739	0.905758	0.905776
0.988392		0.904997	0.905016	0.905035	0.905053	0.905072	0.905091	0.90511	0.905128	0.905147	0.905166	0.905184	0.905203	0.905222	0.90524	0.905259	0.905278	0.905296	0.905315	0.905333	0.905352	0.905371	0.905389	0.905408	0.905426	0.905445	0.905464	0.905482	0.905501	0.905519	0.905538	0.905556	0.905575	0.905593	0.905612	0.90563	0.905649	0.905667	0.905686	0.905704	0.905723	0.905741	0.90576	0.905778	0.905796	0.905815	0.905833	0.905852	0.90587
0.988693		0.905092	0.905111	0.905129	0.905148	0.905167	0.905185	0.905204	0.905223	0.905241	0.90526	0.905279	0.905297	0.905316	0.905335	0.905353	0.905372	0.905391	0.905409	0.905428	0.905446	0.905465	0.905484	0.905502	0.905521	0.905539	0.905558	0.905576	0.905595	0.905613	0.905632	0.90565	0.905669	0.905687	0.905706	0.905724	0.905743	0.905761	0.90578	0.905798	0.905817	0.905835	0.905854	0.905872	0.90589	0.905909	0.905927	0.905946	0.905964
0.988995		0.905187	0.905205	0.905224	0.905243	0.905261	0.90528	0.905299	0.905317	0.905336	0.905355	0.905373	0.905392	0.905411	0.905429	0.905448	0.905466	0.905485	0.905504	0.905522	0.905541	0.905559	0.905578	0.905596	0.905615	0.905634	0.905652	0.905671	0.905689	0.905708	0.905726	0.905745	0.905763	0.905782	0.9058	0.905819	0.905837	0.905855	0.905874	0.905892	0.905911	0.905929	0.905948	0.905966	0.905984	0.906003	0.906021	0.90604	0.906058
0.989296		0.905281	0.9053	0.905319	0.905337	0.905356	0.905375	0.905393	0.905412	0.905431	0.905449	0.905468	0.905487	0.905505	0.905524	0.905542	0.905561	0.90558	0.905598	0.905617	0.905635	0.905654	0.905672	0.905691	0.905709	0.905728	0.905746	0.905765	0.905783	0.905802	0.90582	0.905839	0.905857	0.905876	0.905894	0.905913	0.905931	0.90595	0.905968	0.905986	0.906005	0.906023	0.906042	0.90606	0.906078	0.906097	0.906115	0.906133	0.906152
0.989598		0.905376	0.905395	0.905414	0.905432	0.905451	0.905469	0.905488	0.905507	0.905525	0.905544	0.905563	0.905581	0.9056	0.905618	0.905637	0.905655	0.905674	0.905693	0.905711	0.90573	0.905748	0.905767	0.905785	0.905804	0.905822	0.905841	0.905859	0.905878	0.905896	0.905915	0.905933	0.905951	0.90597	0.905988	0.906007	0.906025	0.906044	0.906062	0.90608	0.906099	0.906117	0.906136	0.906154	0.906172	0.906191	0.906209	0.906227	0.906246
0.989899		0.905471	0.90549	0.905508	0.905527	0.905545	0.905564	0.905583	0.905601	0.90562	0.905639	0.905657	0.905676	0.905694	0.905713	0.905731	0.90575	0.905768	0.905787	0.905806	0.905824	0.905843	0.905861	0.90588	0.905898	0.905917	0.905935	0.905953	0.905972	0.90599	0.906009	0.906027	0.906046	0.906064	0.906083	0.906101	0.906119	0.906138	0.906156	0.906174	0.906193	0.906211	0.90623	0.906248	0.906266	0.906285	0.906303	0.906321	0.90634
0.990201		0.905566	0.905584	0.905603	0.905622	0.90564	0.905659	0.905677	0.905696	0.905715	0.905733	0.905752	0.90577	0.905789	0.905807	0.905826	0.905844	0.905863	0.905881	0.9059	0.905918	0.905937	0.905955	0.905974	0.905992	0.906011	0.906029	0.906048	0.906066	0.906085	0.906103	0.906121	0.90614	0.906158	0.906177	0.906195	0.906213	0.906232	0.90625	0.906269	0.906287	0.906305	0.906324	0.906342	0.90636	0.906379	0.906397	0.906415	0.906433
0.990503		0.90566	0.905679	0.905698	0.905716	0.905735	0.905753	0.905772	0.905791	0.905809	0.905828	0.905846	0.905865	0.905883	0.905902	0.90592	0.905939	0.905957	0.905976	0.905994	0.906013	0.906031	0.90605	0.906068	0.906087	0.906105	0.906124	0.906142	0.90616	0.906179	0.906197	0.906216	0.906234	0.906252	0.906271	0.906289	0.906308	0.906326	0.906344	0.906363	0.906381	0.906399	0.906418	0.906436	0.906454	0.906472	0.906491	0.906509	0.906527
0.990804		0.905755	0.905774	0.905792	0.905811	0.90583	0.905848	0.905867	0.905885	0.905904	0.905922	0.905941	0.905959	0.905978	0.905996	0.906015	0.906033	0.906052	0.90607	0.906089	0.906107	0.906126	0.906144	0.906163	0.906181	0.906199	0.906218	0.906236	0.906255	0.906273	0.906291	0.90631	0.906328	0.906347	0.906365	0.906383	0.906402	0.90642	0.906438	0.906457	0.906475	0.906493	0.906512	0.90653	0.906548	0.906566	0.906585	0.906603	0.906621
0.991106		0.90585	0.905869	0.905887	0.905906	0.905924	0.905943	0.905961	0.90598	0.905998	0.906017	0.906035	0.906054	0.906072	0.906091	0.906109	0.906128	0.906146	0.906165	0.906183	0.906202	0.90622	0.906238	0.906257	0.906275	0.906294	0.906312	0.906331	0.906349	0.906367	0.906386	0.906404	0.906422	0.906441	0.906459	0.906477	0.906496	0.906514	0.906532	0.906551	0.906569	0.906587	0.906606	0.906624	0.906642	0.90666	0.906679	0.906697	0.906715
0.991407		0.905945	0.905963	0.905982	0.906	0.906019	0.906037	0.906056	0.906074	0.906093	0.906111	0.90613	0.906148	0.906167	0.906185	0.906204	0.906222	0.906241	0.906259	0.906278	0.906296	0.906314	0.906333	0.906351	0.90637	0.906388	0.906406	0.906425	0.906443	0.906462	0.90648	0.906498	0.906517	0.906535	0.906553	0.906572	0.90659	0.906608	0.906626	0.906645	0.906663	0.906681	0.9067	0.906718	0.906736	0.906754	0.906773	0.906791	0.906809
0.991709		0.906039	0.906058	0.906077	0.906095	0.906114	0.906132	0.906151	0.906169	0.906188	0.906206	0.906225	0.906243	0.906261	0.90628	0.906298	0.906317	0.906335	0.906354	0.906372	0.90639	0.906409	0.906427	0.906446	0.906464	0.906482	0.906501	0.906519	0.906537	0.906556	0.906574	0.906592	0.906611	0.906629	0.906647	0.906666	0.906684	0.906702	0.906721	0.906739	0.906757	0.906775	0.906794	0.906812	0.90683	0.906848	0.906866	0.906885	0.906903
0.99201		0.906134	0.906153	0.906171	0.90619	0.906208	0.906227	0.906245	0.906264	0.906282	0.906301	0.906319	0.906338	0.906356	0.906374	0.906393	0.906411	0.90643	0.906448	0.906466	0.906485	0.906503	0.906522	0.90654	0.906558	0.906577	0.906595	0.906613	0.906632	0.90665	0.906668	0.906687	0.906705	0.906723	0.906742	0.90676	0.906778	0.906796	0.906815	0.906833	0.906851	0.906869	0.906888	0.906906	0.906924	0.906942	0.90696	0.906979	0.906997
0.992312		0.906229	0.906247	0.906266	0.906284	0.906303	0.906321	0.90634	0.906358	0.906377	0.906395	0.906414	0.906432	0.906451	0.906469	0.906487	0.906506	0.906524	0.906542	0.906561	0.906579	0.906598	0.906616	0.906634	0.906653	0.906671	0.906689	0.906708	0.906726	0.906744	0.906763	0.906781	0.906799	0.906817	0.906836	0.906854	0.906872	0.90689	0.906909	0.906927	0.906945	0.906963	0.906982	0.907	0.907018	0.907036	0.907054	0.907072	0.907091
0.992613		0.906324	0.906342	0.906361	0.906379	0.906398	0.906416	0.906435	0.906453	0.906471	0.90649	0.906508	0.906527	0.906545	0.906563	0.906582	0.9066	0.906619	0.906637	0.906655	0.906674	0.906692	0.90671	0.906729	0.906747	0.906765	0.906784	0.906802	0.90682	0.906838	0.906857	0.906875	0.906893	0.906912	0.90693	0.906948	0.906966	0.906985	0.907003	0.907021	0.907039	0.907057	0.907076	0.907094	0.907112	0.90713	0.907148	0.907166	0.907185
0.992915		0.906419	0.906437	0.906455	0.906474	0.906492	0.906511	0.906529	0.906548	0.906566	0.906584	0.906603	0.906621	0.90664	0.906658	0.906676	0.906695	0.906713	0.906731	0.90675	0.906768	0.906786	0.906805	0.906823	0.906841	0.90686	0.906878	0.906896	0.906914	0.906933	0.906951	0.906969	0.906987	0.907006	0.907024	0.907042	0.90706	0.907079	0.907097	0.907115	0.907133	0.907151	0.90717	0.907188	0.907206	0.907224	0.907242	0.90726	0.907278
0.993216		0.906513	0.906532	0.90655	0.906569	0.906587	0.906605	0.906624	0.906642	0.906661	0.906679	0.906697	0.906716	0.906734	0.906752	0.906771	0.906789	0.906807	0.906826	0.906844	0.906862	0.906881	0.906899	0.906917	0.906936	0.906954	0.906972	0.90699	0.907009	0.907027	0.907045	0.907063	0.907082	0.9071	0.907118	0.907136	0.907154	0.907173	0.907191	0.907209	0.907227	0.907245	0.907264	0.907282	0.9073	0.907318	0.907336	0.907354	0.907372
0.993518		0.906608	0.906626	0.906645	0.906663	0.906682	0.9067	0.906718	0.906737	0.906755	0.906774	0.906792	0.90681	0.906829	0.906847	0.906865	0.906884	0.906902	0.90692	0.906939	0.906957	0.906975	0.906993	0.907012	0.90703	0.907048	0.907066	0.907085	0.907103	0.907121	0.907139	0.907158	0.907176	0.907194	0.907212	0.90723	0.907249	0.907267	0.907285	0.907303	0.907321	0.907339	0.907358	0.907376	0.907394	0.907412	0.90743	0.907448	0.907466
0.993819		0.906703	0.906721	0.90674	0.906758	0.906776	0.906795	0.906813	0.906831	0.90685	0.906868	0.906887	0.906905	0.906923	0.906941	0.90696	0.906978	0.906996	0.907015	0.907033	0.907051	0.90707	0.907088	0.907106	0.907124	0.907143	0.907161	0.907179	0.907197	0.907215	0.907234	0.907252	0.90727	0.907288	0.907306	0.907325	0.907343	0.907361	0.907379	0.907397	0.907415	0.907433	0.907452	0.90747	0.907488	0.907506	0.907524	0.907542	0.90756
0.994121		0.906798	0.906816	0.906834	0.906853	0.906871	0.906889	0.906908	0.906926	0.906944	0.906963	0.906981	0.906999	0.907018	0.907036	0.907054	0.907073	0.907091	0.907109	0.907127	0.907146	0.907164	0.907182	0.9072	0.907219	0.907237	0.907255	0.907273	0.907291	0.90731	0.907328	0.907346	0.907364	0.907382	0.907401	0.907419	0.907437	0.907455	0.907473	0.907491	0.907509	0.907527	0.907546	0.907564	0.907582	0.9076	0.907618	0.907636	0.907654
0.994422		0.906892	0.906911	0.906929	0.906947	0.906966	0.906984	0.907002	0.907021	0.907039	0.907057	0.907076	0.907094	0.907112	0.907131	0.907149	0.907167	0.907185	0.907204	0.907222	0.90724	0.907258	0.907277	0.907295	0.907313	0.907331	0.907349	0.907368	0.907386	0.907404	0.907422	0.90744	0.907458	0.907477	0.907495	0.907513	0.907531	0.907549	0.907567	0.907585	0.907603	0.907621	0.90764	0.907658	0.907676	0.907694	0.907712	0.90773	0.907748
0.994724		0.906987	0.907005	0.907024	0.907042	0.90706	0.907079	0.907097	0.907115	0.907134	0.907152	0.90717	0.907188	0.907207	0.907225	0.907243	0.907262	0.90728	0.907298	0.907316	0.907334	0.907353	0.907371	0.907389	0.907407	0.907425	0.907444	0.907462	0.90748	0.907498	0.907516	0.907534	0.907553	0.907571	0.907589	0.907607	0.907625	0.907643	0.907661	0.907679	0.907697	0.907715	0.907734	0.907752	0.90777	0.907788	0.907806	0.907824	0.907842
0.995025		0.907082	0.9071	0.907118	0.907137	0.907155	0.907173	0.907192	0.90721	0.907228	0.907247	0.907265	0.907283	0.907301	0.90732	0.907338	0.907356	0.907374	0.907392	0.907411	0.907429	0.907447	0.907465	0.907483	0.907502	0.90752	0.907538	0.907556	0.907574	0.907592	0.90761	0.907629	0.907647	0.907665	0.907683	0.907701	0.907719	0.907737	0.907755	0.907773	0.907791	0.907809	0.907828	0.907846	0.907864	0.907882	0.9079	0.907918	0.907936
0.995327		0.907177	0.907195	0.907213	0.907231	0.90725	0.907268	0.907286	0.907305	0.907323	0.907341	0.907359	0.907378	0.907396	0.907414	0.907432	0.90745	0.907469	0.907487	0.907505	0.907523	0.907541	0.90756	0.907578	0.907596	0.907614	0.907632	0.90765	0.907668	0.907687	0.907705	0.907723	0.907741	0.907759	0.907777	0.907795	0.907813	0.907831	0.907849	0.907867	0.907885	0.907903	0.907921	0.90794	0.907958	0.907976	0.907994	0.908012	0.90803
0.995628		0.907271	0.90729	0.907308	0.907326	0.907344	0.907363	0.907381	0.907399	0.907417	0.907436	0.907454	0.907472	0.90749	0.907509	0.907527	0.907545	0.907563	0.907581	0.9076	0.907618	0.907636	0.907654	0.907672	0.90769	0.907708	0.907727	0.907745	0.907763	0.907781	0.907799	0.907817	0.907835	0.907853	0.907871	0.907889	0.907907	0.907925	0.907943	0.907961	0.907979	0.907997	0.908015	0.908033	0.908051	0.908069	0.908087	0.908105	0.908123
0.99593		0.907366	0.907384	0.907403	0.907421	0.907439	0.907457	0.907476	0.907494	0.907512	0.90753	0.907548	0.907567	0.907585	0.907603	0.907621	0.907639	0.907658	0.907676	0.907694	0.907712	0.90773	0.907748	0.907766	0.907785	0.907803	0.907821	0.907839	0.907857	0.907875	0.907893	0.907911	0.907929	0.907947	0.907965	0.907983	0.908001	0.908019	0.908037	0.908055	0.908074	0.908092	0.908109	0.908127	0.908145	0.908163	0.908181	0.908199	0.908217
0.996231		0.907461	0.907479	0.907497	0.907516	0.907534	0.907552	0.90757	0.907588	0.907607	0.907625	0.907643	0.907661	0.907679	0.907698	0.907716	0.907734	0.907752	0.90777	0.907788	0.907806	0.907825	0.907843	0.907861	0.907879	0.907897	0.907915	0.907933	0.907951	0.907969	0.907987	0.908005	0.908023	0.908041	0.90806	0.908078	0.908096	0.908114	0.908132	0.90815	0.908168	0.908186	0.908203	0.908221	0.908239	0.908257	0.908275	0.908293	0.908311
0.996533		0.907556	0.907574	0.907592	0.90761	0.907628	0.907647	0.907665	0.907683	0.907701	0.907719	0.907738	0.907756	0.907774	0.907792	0.90781	0.907828	0.907847	0.907865	0.907883	0.907901	0.907919	0.907937	0.907955	0.907973	0.907991	0.908009	0.908027	0.908045	0.908064	0.908082	0.9081	0.908118	0.908136	0.908154	0.908172	0.90819	0.908208	0.908226	0.908244	0.908262	0.90828	0.908297	0.908315	0.908333	0.908351	0.908369	0.908387	0.908405
0.996834		0.90765	0.907669	0.907687	0.907705	0.907723	0.907741	0.90776	0.907778	0.907796	0.907814	0.907832	0.90785	0.907868	0.907887	0.907905	0.907923	0.907941	0.907959	0.907977	0.907995	0.908013	0.908031	0.90805	0.908068	0.908086	0.908104	0.908122	0.90814	0.908158	0.908176	0.908194	0.908212	0.90823	0.908248	0.908266	0.908284	0.908302	0.90832	0.908338	0.908356	0.908374	0.908391	0.908409	0.908427	0.908445	0.908463	0.908481	0.908499
0.997136		0.907745	0.907763	0.907781	0.9078	0.907818	0.907836	0.907854	0.907872	0.90789	0.907909	0.907927	0.907945	0.907963	0.907981	0.907999	0.908017	0.908035	0.908054	0.908072	0.90809	0.908108	0.908126	0.908144	0.908162	0.90818	0.908198	0.908216	0.908234	0.908252	0.90827	0.908288	0.908306	0.908324	0.908342	0.90836	0.908378	0.908396	0.908414	0.908432	0.90845	0.908468	0.908485	0.908503	0.908521	0.908539	0.908557	0.908575	0.908593
0.997437		0.90784	0.907858	0.907876	0.907894	0.907913	0.907931	0.907949	0.907967	0.907985	0.908003	0.908021	0.908039	0.908058	0.908076	0.908094	0.908112	0.90813	0.908148	0.908166	0.908184	0.908202	0.90822	0.908238	0.908256	0.908274	0.908292	0.90831	0.908328	0.908346	0.908364	0.908382	0.9084	0.908418	0.908436	0.908454	0.908472	0.90849	0.908508	0.908526	0.908544	0.908562	0.908579	0.908597	0.908615	0.908633	0.908651	0.908669	0.908687
0.997739		0.907935	0.907953	0.907971	0.907989	0.908007	0.908025	0.908043	0.908062	0.90808	0.908098	0.908116	0.908134	0.908152	0.90817	0.908188	0.908206	0.908224	0.908242	0.90826	0.908278	0.908297	0.908315	0.908333	0.908351	0.908369	0.908387	0.908405	0.908423	0.90844	0.908458	0.908476	0.908494	0.908512	0.90853	0.908548	0.908566	0.908584	0.908602	0.90862	0.908638	0.908656	0.908673	0.908691	0.908709	0.908727	0.908745	0.908763	0.908781
0.99804		0.908029	0.908048	0.908066	0.908084	0.908102	0.90812	0.908138	0.908156	0.908174	0.908192	0.90821	0.908229	0.908247	0.908265	0.908283	0.908301	0.908319	0.908337	0.908355	0.908373	0.908391	0.908409	0.908427	0.908445	0.908463	0.908481	0.908499	0.908517	0.908535	0.908553	0.908571	0.908589	0.908606	0.908624	0.908642	0.90866	0.908678	0.908696	0.908714	0.908732	0.90875	0.908767	0.908785	0.908803	0.908821	0.908839	0.908857	0.908874
0.998342		0.908124	0.908142	0.90816	0.908178	0.908197	0.908215	0.908233	0.908251	0.908269	0.908287	0.908305	0.908323	0.908341	0.908359	0.908377	0.908395	0.908413	0.908431	0.908449	0.908467	0.908485	0.908503	0.908521	0.908539	0.908557	0.908575	0.908593	0.908611	0.908629	0.908647	0.908665	0.908683	0.908701	0.908719	0.908736	0.908754	0.908772	0.90879	0.908808	0.908826	0.908844	0.908861	0.908879	0.908897	0.908915	0.908933	0.908951	0.908968
0.998643		0.908219	0.908237	0.908255	0.908273	0.908291	0.908309	0.908327	0.908345	0.908364	0.908382	0.9084	0.908418	0.908436	0.908454	0.908472	0.90849	0.908508	0.908526	0.908544	0.908562	0.90858	0.908598	0.908616	0.908634	0.908651	0.908669	0.908687	0.908705	0.908723	0.908741	0.908759	0.908777	0.908795	0.908813	0.908831	0.908848	0.908866	0.908884	0.908902	0.90892	0.908938	0.908955	0.908973	0.908991	0.909009	0.909027	0.909044	0.909062
0.998945		0.908314	0.908332	0.90835	0.908368	0.908386	0.908404	0.908422	0.90844	0.908458	0.908476	0.908494	0.908512	0.90853	0.908548	0.908566	0.908584	0.908602	0.90862	0.908638	0.908656	0.908674	0.908692	0.90871	0.908728	0.908746	0.908764	0.908782	0.9088	0.908817	0.908835	0.908853	0.908871	0.908889	0.908907	0.908925	0.908943	0.90896	0.908978	0.908996	0.909014	0.909032	0.909049	0.909067	0.909085	0.909103	0.909121	0.909138	0.909156
0.999246		0.908408	0.908426	0.908445	0.908463	0.908481	0.908499	0.908517	0.908535	0.908553	0.908571	0.908589	0.908607	0.908625	0.908643	0.908661	0.908679	0.908697	0.908715	0.908733	0.90875	0.908768	0.908786	0.908804	0.908822	0.90884	0.908858	0.908876	0.908894	0.908912	0.90893	0.908947	0.908965	0.908983	0.909001	0.909019	0.909037	0.909054	0.909072	0.90909	0.909108	0.909126	0.909143	0.909161	0.909179	0.909197	0.909215	0.909232	0.90925
0.999548		0.908503	0.908521	0.908539	0.908557	0.908575	0.908593	0.908611	0.908629	0.908647	0.908665	0.908683	0.908701	0.908719	0.908737	0.908755	0.908773	0.908791	0.908809	0.908827	0.908845	0.908863	0.908881	0.908899	0.908917	0.908934	0.908952	0.90897	0.908988	0.909006	0.909024	0.909042	0.909059	0.909077	0.909095	0.909113	0.909131	0.909149	0.909166	0.909184	0.909202	0.90922	0.909237	0.909255	0.909273	0.909291	0.909308	0.909326	0.909344
0.999849		0.908598	0.908616	0.908634	0.908652	0.90867	0.908688	0.908706	0.908724	0.908742	0.90876	0.908778	0.908796	0.908814	0.908832	0.90885	0.908868	0.908886	0.908903	0.908921	0.908939	0.908957	0.908975	0.908993	0.909011	0.909029	0.909047	0.909064	0.909082	0.9091	0.909118	0.909136	0.909154	0.909171	0.909189	0.909207	0.909225	0.909243	0.90926	0.909278	0.909296	0.909314	0.909331	0.909349	0.909367	0.909385	0.909402	0.90942	0.909438
1.00015		0.908693	0.908711	0.908729	0.908747	0.908765	0.908783	0.908801	0.908819	0.908837	0.908855	0.908872	0.90889	0.908908	0.908926	0.908944	0.908962	0.90898	0.908998	0.909016	0.909034	0.909052	0.909069	0.909087	0.909105	0.909123	0.909141	0.909159	0.909177	0.909194	0.909212	0.90923	0.909248	0.909266	0.909283	0.909301	0.909319	0.909337	0.909354	0.909372	0.90939	0.909408	0.909425	0.909443	0.909461	0.909479	0.909496	0.909514	0.909532
1.00045		0.908787	0.908805	0.908823	0.908841	0.908859	0.908877	0.908895	0.908913	0.908931	0.908949	0.908967	0.908985	0.909003	0.909021	0.909039	0.909057	0.909074	0.909092	0.90911	0.909128	0.909146	0.909164	0.909182	0.9092	0.909217	0.909235	0.909253	0.909271	0.909289	0.909306	0.909324	0.909342	0.90936	0.909378	0.909395	0.909413	0.909431	0.909449	0.909466	0.909484	0.909502	0.909519	0.909537	0.909555	0.909573	0.90959	0.909608	0.909626
1.00075		0.908882	0.9089	0.908918	0.908936	0.908954	0.908972	0.90899	0.909008	0.909026	0.909044	0.909062	0.90908	0.909097	0.909115	0.909133	0.909151	0.909169	0.909187	0.909205	0.909223	0.90924	0.909258	0.909276	0.909294	0.909312	0.909329	0.909347	0.909365	0.909383	0.909401	0.909418	0.909436	0.909454	0.909472	0.909489	0.909507	0.909525	0.909543	0.90956	0.909578	0.909596	0.909613	0.909631	0.909649	0.909666	0.909684	0.909702	0.909719
1.00106		0.908977	0.908995	0.909013	0.909031	0.909049	0.909067	0.909085	0.909102	0.90912	0.909138	0.909156	0.909174	0.909192	0.90921	0.909228	0.909246	0.909263	0.909281	0.909299	0.909317	0.909335	0.909353	0.90937	0.909388	0.909406	0.909424	0.909442	0.909459	0.909477	0.909495	0.909513	0.90953	0.909548	0.909566	0.909584	0.909601	0.909619	0.909637	0.909654	0.909672	0.90969	0.909707	0.909725	0.909743	0.90976	0.909778	0.909796	0.909813
1.00136		0.909072	0.90909	0.909108	0.909125	0.909143	0.909161	0.909179	0.909197	0.909215	0.909233	0.909251	0.909269	0.909286	0.909304	0.909322	0.90934	0.909358	0.909376	0.909394	0.909411	0.909429	0.909447	0.909465	0.909482	0.9095	0.909518	0.909536	0.909554	0.909571	0.909589	0.909607	0.909625	0.909642	0.90966	0.909678	0.909695	0.909713	0.909731	0.909748	0.909766	0.909784	0.909801	0.909819	0.909837	0.909854	0.909872	0.90989	0.909907
1.00166		0.909166	0.909184	0.909202	0.90922	0.909238	0.909256	0.909274	0.909292	0.90931	0.909327	0.909345	0.909363	0.909381	0.909399	0.909417	0.909435	0.909452	0.90947	0.909488	0.909506	0.909524	0.909541	0.909559	0.909577	0.909595	0.909612	0.90963	0.909648	0.909666	0.909683	0.909701	0.909719	0.909736	0.909754	0.909772	0.909789	0.909807	0.909825	0.909842	0.90986	0.909878	0.909895	0.909913	0.909931	0.909948	0.909966	0.909984	0.910001
1.00196		0.909261	0.909279	0.909297	0.909315	0.909333	0.909351	0.909369	0.909386	0.909404	0.909422	0.90944	0.909458	0.909476	0.909493	0.909511	0.909529	0.909547	0.909565	0.909582	0.9096	0.909618	0.909636	0.909653	0.909671	0.909689	0.909707	0.909724	0.909742	0.90976	0.909777	0.909795	0.909813	0.909831	0.909848	0.909866	0.909884	0.909901	0.909919	0.909937	0.909954	0.909972	0.909989	0.910007	0.910025	0.910042	0.91006	0.910077	0.910095
1.00226		0.909356	0.909374	0.909392	0.90941	0.909427	0.909445	0.909463	0.909481	0.909499	0.909517	0.909534	0.909552	0.90957	0.909588	0.909606	0.909623	0.909641	0.909659	0.909677	0.909695	0.909712	0.90973	0.909748	0.909765	0.909783	0.909801	0.909819	0.909836	0.909854	0.909872	0.909889	0.909907	0.909925	0.909942	0.90996	0.909978	0.909995	0.910013	0.910031	0.910048	0.910066	0.910083	0.910101	0.910119	0.910136	0.910154	0.910171	0.910189
1.00256		0.909451	0.909469	0.909486	0.909504	0.909522	0.90954	0.909558	0.909576	0.909593	0.909611	0.909629	0.909647	0.909665	0.909682	0.9097	0.909718	0.909736	0.909753	0.909771	0.909789	0.909807	0.909824	0.909842	0.90986	0.909878	0.909895	0.909913	0.909931	0.909948	0.909966	0.909984	0.910001	0.910019	0.910037	0.910054	0.910072	0.910089	0.910107	0.910125	0.910142	0.91016	0.910177	0.910195	0.910213	0.91023	0.910248	0.910265	0.910283
1.00286		0.909545	0.909563	0.909581	0.909599	0.909617	0.909635	0.909652	0.90967	0.909688	0.909706	0.909724	0.909741	0.909759	0.909777	0.909795	0.909812	0.90983	0.909848	0.909866	0.909883	0.909901	0.909919	0.909936	0.909954	0.909972	0.909989	0.910007	0.910025	0.910042	0.91006	0.910078	0.910095	0.910113	0.910131	0.910148	0.910166	0.910183	0.910201	0.910219	0.910236	0.910254	0.910271	0.910289	0.910307	0.910324	0.910342	0.910359	0.910377
1.00317		0.90964	0.909658	0.909676	0.909694	0.909711	0.909729	0.909747	0.909765	0.909783	0.9098	0.909818	0.909836	0.909854	0.909871	0.909889	0.909907	0.909925	0.909942	0.90996	0.909978	0.909995	0.910013	0.910031	0.910048	0.910066	0.910084	0.910101	0.910119	0.910137	0.910154	0.910172	0.91019	0.910207	0.910225	0.910242	0.91026	0.910278	0.910295	0.910313	0.91033	0.910348	0.910365	0.910383	0.9104	0.910418	0.910436	0.910453	0.910471
1.00347		0.909735	0.909753	0.909771	0.909788	0.909806	0.909824	0.909842	0.909859	0.909877	0.909895	0.909913	0.90993	0.909948	0.909966	0.909984	0.910001	0.910019	0.910037	0.910054	0.910072	0.91009	0.910107	0.910125	0.910143	0.91016	0.910178	0.910196	0.910213	0.910231	0.910249	0.910266	0.910284	0.910301	0.910319	0.910337	0.910354	0.910372	0.910389	0.910407	0.910424	0.910442	0.910459	0.910477	0.910494	0.910512	0.910529	0.910547	0.910564
1.00377		0.90983	0.909848	0.909865	0.909883	0.909901	0.909919	0.909936	0.909954	0.909972	0.90999	0.910007	0.910025	0.910043	0.91006	0.910078	0.910096	0.910114	0.910131	0.910149	0.910167	0.910184	0.910202	0.910219	0.910237	0.910255	0.910272	0.91029	0.910308	0.910325	0.910343	0.91036	0.910378	0.910396	0.910413	0.910431	0.910448	0.910466	0.910483	0.910501	0.910518	0.910536	0.910553	0.910571	0.910588	0.910606	0.910623	0.910641	0.910658
1.00407		0.909924	0.909942	0.90996	0.909978	0.909996	0.910013	0.910031	0.910049	0.910066	0.910084	0.910102	0.91012	0.910137	0.910155	0.910173	0.91019	0.910208	0.910226	0.910243	0.910261	0.910279	0.910296	0.910314	0.910331	0.910349	0.910367	0.910384	0.910402	0.910419	0.910437	0.910455	0.910472	0.91049	0.910507	0.910525	0.910542	0.91056	0.910577	0.910595	0.910612	0.91063	0.910647	0.910665	0.910682	0.9107	0.910717	0.910735	0.910752
1.00437		0.910019	0.910037	0.910055	0.910072	0.91009	0.910108	0.910126	0.910143	0.910161	0.910179	0.910196	0.910214	0.910232	0.910249	0.910267	0.910285	0.910302	0.91032	0.910338	0.910355	0.910373	0.910391	0.910408	0.910426	0.910443	0.910461	0.910479	0.910496	0.910514	0.910531	0.910549	0.910566	0.910584	0.910601	0.910619	0.910636	0.910654	0.910671	0.910689	0.910706	0.910724	0.910741	0.910759	0.910776	0.910794	0.910811	0.910829	0.910846
1.00467		0.910114	0.910132	0.910149	0.910167	0.910185	0.910203	0.91022	0.910238	0.910256	0.910273	0.910291	0.910309	0.910326	0.910344	0.910362	0.910379	0.910397	0.910415	0.910432	0.91045	0.910467	0.910485	0.910503	0.91052	0.910538	0.910555	0.910573	0.91059	0.910608	0.910625	0.910643	0.91066	0.910678	0.910696	0.910713	0.910731	0.910748	0.910765	0.910783	0.9108	0.910818	0.910835	0.910853	0.91087	0.910888	0.910905	0.910923	0.91094
1.00497		0.910209	0.910226	0.910244	0.910262	0.91028	0.910297	0.910315	0.910333	0.91035	0.910368	0.910386	0.910403	0.910421	0.910439	0.910456	0.910474	0.910491	0.910509	0.910527	0.910544	0.910562	0.910579	0.910597	0.910614	0.910632	0.91065	0.910667	0.910685	0.910702	0.91072	0.910737	0.910755	0.910772	0.91079	0.910807	0.910825	0.910842	0.91086	0.910877	0.910894	0.910912	0.910929	0.910947	0.910964	0.910982	0.910999	0.911016	0.911034
1.00528		0.910304	0.910321	0.910339	0.910357	0.910374	0.910392	0.91041	0.910427	0.910445	0.910463	0.91048	0.910498	0.910515	0.910533	0.910551	0.910568	0.910586	0.910603	0.910621	0.910639	0.910656	0.910674	0.910691	0.910709	0.910726	0.910744	0.910761	0.910779	0.910796	0.910814	0.910831	0.910849	0.910866	0.910884	0.910901	0.910919	0.910936	0.910954	0.910971	0.910989	0.911006	0.911023	0.911041	0.911058	0.911076	0.911093	0.91111	0.911128
1.00558		0.910398	0.910416	0.910434	0.910451	0.910469	0.910487	0.910504	0.910522	0.910539	0.910557	0.910575	0.910592	0.91061	0.910628	0.910645	0.910663	0.91068	0.910698	0.910715	0.910733	0.91075	0.910768	0.910786	0.910803	0.910821	0.910838	0.910856	0.910873	0.910891	0.910908	0.910926	0.910943	0.91096	0.910978	0.910995	0.911013	0.91103	0.911048	0.911065	0.911083	0.9111	0.911117	0.911135	0.911152	0.91117	0.911187	0.911204	0.911222
1.00588		0.910493	0.910511	0.910528	0.910546	0.910564	0.910581	0.910599	0.910616	0.910634	0.910652	0.910669	0.910687	0.910704	0.910722	0.91074	0.910757	0.910775	0.910792	0.91081	0.910827	0.910845	0.910862	0.91088	0.910897	0.910915	0.910932	0.91095	0.910967	0.910985	0.911002	0.91102	0.911037	0.911055	0.911072	0.91109	0.911107	0.911124	0.911142	0.911159	0.911177	0.911194	0.911211	0.911229	0.911246	0.911263	0.911281	0.911298	0.911316
1.00618		0.910588	0.910605	0.910623	0.910641	0.910658	0.910676	0.910694	0.910711	0.910729	0.910746	0.910764	0.910781	0.910799	0.910817	0.910834	0.910852	0.910869	0.910887	0.910904	0.910922	0.910939	0.910957	0.910974	0.910992	0.911009	0.911027	0.911044	0.911062	0.911079	0.911097	0.911114	0.911131	0.911149	0.911166	0.911184	0.911201	0.911218	0.911236	0.911253	0.911271	0.911288	0.911305	0.911323	0.91134	0.911357	0.911375	0.911392	0.911409
1.00648		0.910683	0.9107	0.910718	0.910735	0.910753	0.910771	0.910788	0.910806	0.910823	0.910841	0.910858	0.910876	0.910894	0.910911	0.910929	0.910946	0.910964	0.910981	0.910999	0.911016	0.911034	0.911051	0.911069	0.911086	0.911104	0.911121	0.911138	0.911156	0.911173	0.911191	0.911208	0.911226	0.911243	0.91126	0.911278	0.911295	0.911313	0.91133	0.911347	0.911365	0.911382	0.911399	0.911417	0.911434	0.911451	0.911469	0.911486	0.911503
1.00678		0.910777	0.910795	0.910813	0.91083	0.910848	0.910865	0.910883	0.9109	0.910918	0.910935	0.910953	0.910971	0.910988	0.911006	0.911023	0.911041	0.911058	0.911076	0.911093	0.911111	0.911128	0.911145	0.911163	0.91118	0.911198	0.911215	0.911233	0.91125	0.911268	0.911285	0.911302	0.91132	0.911337	0.911355	0.911372	0.911389	0.911407	0.911424	0.911441	0.911459	0.911476	0.911493	0.911511	0.911528	0.911545	0.911563	0.91158	0.911597
1.00709		0.910872	0.91089	0.910907	0.910925	0.910942	0.91096	0.910977	0.910995	0.911013	0.91103	0.911048	0.911065	0.911083	0.9111	0.911118	0.911135	0.911153	0.91117	0.911188	0.911205	0.911222	0.91124	0.911257	0.911275	0.911292	0.91131	0.911327	0.911344	0.911362	0.911379	0.911397	0.911414	0.911431	0.911449	0.911466	0.911483	0.911501	0.911518	0.911535	0.911553	0.91157	0.911587	0.911605	0.911622	0.911639	0.911656	0.911674	0.911691
1.00739		0.910967	0.910984	0.911002	0.911019	0.911037	0.911055	0.911072	0.91109	0.911107	0.911125	0.911142	0.91116	0.911177	0.911195	0.911212	0.91123	0.911247	0.911264	0.911282	0.911299	0.911317	0.911334	0.911352	0.911369	0.911386	0.911404	0.911421	0.911439	0.911456	0.911473	0.911491	0.911508	0.911525	0.911543	0.91156	0.911577	0.911595	0.911612	0.911629	0.911647	0.911664	0.911681	0.911699	0.911716	0.911733	0.91175	0.911768	0.911785
1.00769		0.911062	0.911079	0.911097	0.911114	0.911132	0.911149	0.911167	0.911184	0.911202	0.911219	0.911237	0.911254	0.911272	0.911289	0.911307	0.911324	0.911341	0.911359	0.911376	0.911394	0.911411	0.911429	0.911446	0.911463	0.911481	0.911498	0.911516	0.911533	0.91155	0.911568	0.911585	0.911602	0.91162	0.911637	0.911654	0.911672	0.911689	0.911706	0.911723	0.911741	0.911758	0.911775	0.911793	0.91181	0.911827	0.911844	0.911862	0.911879
1.00799		0.911156	0.911174	0.911191	0.911209	0.911226	0.911244	0.911261	0.911279	0.911296	0.911314	0.911331	0.911349	0.911366	0.911384	0.911401	0.911419	0.911436	0.911453	0.911471	0.911488	0.911506	0.911523	0.91154	0.911558	0.911575	0.911592	0.91161	0.911627	0.911644	0.911662	0.911679	0.911696	0.911714	0.911731	0.911748	0.911766	0.911783	0.9118	0.911818	0.911835	0.911852	0.911869	0.911887	0.911904	0.911921	0.911938	0.911955	0.911973
1.00829		0.911251	0.911269	0.911286	0.911304	0.911321	0.911339	0.911356	0.911374	0.911391	0.911408	0.911426	0.911443	0.911461	0.911478	0.911496	0.911513	0.91153	0.911548	0.911565	0.911583	0.9116	0.911617	0.911635	0.911652	0.911669	0.911687	0.911704	0.911721	0.911739	0.911756	0.911773	0.911791	0.911808	0.911825	0.911843	0.91186	0.911877	0.911894	0.911912	0.911929	0.911946	0.911963	0.911981	0.911998	0.912015	0.912032	0.912049	0.912067
1.00859		0.911346	0.911363	0.911381	0.911398	0.911416	0.911433	0.911451	0.911468	0.911486	0.911503	0.91152	0.911538	0.911555	0.911573	0.91159	0.911607	0.911625	0.911642	0.91166	0.911677	0.911694	0.911712	0.911729	0.911746	0.911764	0.911781	0.911798	0.911816	0.911833	0.91185	0.911868	0.911885	0.911902	0.911919	0.911937	0.911954	0.911971	0.911988	0.912006	0.912023	0.91204	0.912057	0.912075	0.912092	0.912109	0.912126	0.912143	0.91216
1.00889		0.911441	0.911458	0.911476	0.911493	0.91151	0.911528	0.911545	0.911563	0.91158	0.911598	0.911615	0.911632	0.91165	0.911667	0.911685	0.911702	0.911719	0.911737	0.911754	0.911771	0.911789	0.911806	0.911823	0.911841	0.911858	0.911875	0.911893	0.91191	0.911927	0.911944	0.911962	0.911979	0.911996	0.912014	0.912031	0.912048	0.912065	0.912082	0.9121	0.912117	0.912134	0.912151	0.912168	0.912186	0.912203	0.91222	0.912237	0.912254
1.0092		0.911535	0.911553	0.91157	0.911588	0.911605	0.911623	0.91164	0.911657	0.911675	0.911692	0.91171	0.911727	0.911744	0.911762	0.911779	0.911796	0.911814	0.911831	0.911848	0.911866	0.911883	0.9119	0.911918	0.911935	0.911952	0.91197	0.911987	0.912004	0.912021	0.912039	0.912056	0.912073	0.91209	0.912108	0.912125	0.912142	0.912159	0.912177	0.912194	0.912211	0.912228	0.912245	0.912262	0.91228	0.912297	0.912314	0.912331	0.912348
1.0095		0.91163	0.911648	0.911665	0.911682	0.9117	0.911717	0.911735	0.911752	0.911769	0.911787	0.911804	0.911822	0.911839	0.911856	0.911874	0.911891	0.911908	0.911926	0.911943	0.91196	0.911977	0.911995	0.912012	0.912029	0.912047	0.912064	0.912081	0.912098	0.912116	0.912133	0.91215	0.912167	0.912185	0.912202	0.912219	0.912236	0.912253	0.912271	0.912288	0.912305	0.912322	0.912339	0.912356	0.912374	0.912391	0.912408	0.912425	0.912442
1.0098		0.911725	0.911742	0.91176	0.911777	0.911794	0.911812	0.911829	0.911847	0.911864	0.911881	0.911899	0.911916	0.911933	0.911951	0.911968	0.911985	0.912003	0.91202	0.912037	0.912055	0.912072	0.912089	0.912106	0.912124	0.912141	0.912158	0.912175	0.912193	0.91221	0.912227	0.912244	0.912262	0.912279	0.912296	0.912313	0.91233	0.912348	0.912365	0.912382	0.912399	0.912416	0.912433	0.91245	0.912468	0.912485	0.912502	0.912519	0.912536
1.0101		0.91182	0.911837	0.911854	0.911872	0.911889	0.911907	0.911924	0.911941	0.911959	0.911976	0.911993	0.912011	0.912028	0.912045	0.912063	0.91208	0.912097	0.912114	0.912132	0.912149	0.912166	0.912184	0.912201	0.912218	0.912235	0.912252	0.91227	0.912287	0.912304	0.912321	0.912339	0.912356	0.912373	0.91239	0.912407	0.912424	0.912442	0.912459	0.912476	0.912493	0.91251	0.912527	0.912544	0.912562	0.912579	0.912596	0.912613	0.91263
1.0104		0.911914	0.911932	0.911949	0.911966	0.911984	0.912001	0.912019	0.912036	0.912053	0.912071	0.912088	0.912105	0.912122	0.91214	0.912157	0.912174	0.912192	0.912209	0.912226	0.912243	0.912261	0.912278	0.912295	0.912312	0.91233	0.912347	0.912364	0.912381	0.912398	0.912416	0.912433	0.91245	0.912467	0.912484	0.912501	0.912519	0.912536	0.912553	0.91257	0.912587	0.912604	0.912621	0.912638	0.912655	0.912673	0.91269	0.912707	0.912724
1.0107		0.912009	0.912026	0.912044	0.912061	0.912079	0.912096	0.912113	0.912131	0.912148	0.912165	0.912182	0.9122	0.912217	0.912234	0.912252	0.912269	0.912286	0.912303	0.912321	0.912338	0.912355	0.912372	0.912389	0.912407	0.912424	0.912441	0.912458	0.912475	0.912493	0.91251	0.912527	0.912544	0.912561	0.912578	0.912596	0.912613	0.91263	0.912647	0.912664	0.912681	0.912698	0.912715	0.912732	0.912749	0.912767	0.912784	0.912801	0.912818
1.01101		0.912104	0.912121	0.912139	0.912156	0.912173	0.912191	0.912208	0.912225	0.912242	0.91226	0.912277	0.912294	0.912312	0.912329	0.912346	0.912363	0.912381	0.912398	0.912415	0.912432	0.912449	0.912467	0.912484	0.912501	0.912518	0.912535	0.912553	0.91257	0.912587	0.912604	0.912621	0.912638	0.912655	0.912673	0.91269	0.912707	0.912724	0.912741	0.912758	0.912775	0.912792	0.912809	0.912826	0.912843	0.91286	0.912877	0.912895	0.912912
1.01131		0.912199	0.912216	0.912233	0.912251	0.912268	0.912285	0.912302	0.91232	0.912337	0.912354	0.912372	0.912389	0.912406	0.912423	0.912441	0.912458	0.912475	0.912492	0.912509	0.912527	0.912544	0.912561	0.912578	0.912595	0.912612	0.91263	0.912647	0.912664	0.912681	0.912698	0.912715	0.912732	0.91275	0.912767	0.912784	0.912801	0.912818	0.912835	0.912852	0.912869	0.912886	0.912903	0.91292	0.912937	0.912954	0.912971	0.912988	0.913005
1.01161		0.912293	0.912311	0.912328	0.912345	0.912363	0.91238	0.912397	0.912414	0.912432	0.912449	0.912466	0.912483	0.912501	0.912518	0.912535	0.912552	0.912569	0.912587	0.912604	0.912621	0.912638	0.912655	0.912672	0.91269	0.912707	0.912724	0.912741	0.912758	0.912775	0.912792	0.91281	0.912827	0.912844	0.912861	0.912878	0.912895	0.912912	0.912929	0.912946	0.912963	0.91298	0.912997	0.913014	0.913031	0.913048	0.913065	0.913082	0.913099
1.01191		0.912388	0.912405	0.912423	0.91244	0.912457	0.912475	0.912492	0.912509	0.912526	0.912543	0.912561	0.912578	0.912595	0.912612	0.91263	0.912647	0.912664	0.912681	0.912698	0.912715	0.912733	0.91275	0.912767	0.912784	0.912801	0.912818	0.912835	0.912852	0.91287	0.912887	0.912904	0.912921	0.912938	0.912955	0.912972	0.912989	0.913006	0.913023	0.91304	0.913057	0.913074	0.913091	0.913108	0.913125	0.913142	0.913159	0.913176	0.913193
1.01221		0.912483	0.9125	0.912517	0.912535	0.912552	0.912569	0.912586	0.912604	0.912621	0.912638	0.912655	0.912672	0.91269	0.912707	0.912724	0.912741	0.912758	0.912776	0.912793	0.91281	0.912827	0.912844	0.912861	0.912878	0.912895	0.912913	0.91293	0.912947	0.912964	0.912981	0.912998	0.913015	0.913032	0.913049	0.913066	0.913083	0.9131	0.913117	0.913134	0.913151	0.913168	0.913185	0.913202	0.913219	0.913236	0.913253	0.91327	0.913287
1.01251		0.912578	0.912595	0.912612	0.912629	0.912647	0.912664	0.912681	0.912698	0.912715	0.912733	0.91275	0.912767	0.912784	0.912801	0.912819	0.912836	0.912853	0.91287	0.912887	0.912904	0.912921	0.912938	0.912956	0.912973	0.91299	0.913007	0.913024	0.913041	0.913058	0.913075	0.913092	0.913109	0.913126	0.913143	0.91316	0.913177	0.913194	0.913211	0.913228	0.913245	0.913262	0.913279	0.913296	0.913313	0.91333	0.913347	0.913364	0.913381
1.01281		0.912672	0.91269	0.912707	0.912724	0.912741	0.912759	0.912776	0.912793	0.91281	0.912827	0.912844	0.912862	0.912879	0.912896	0.912913	0.91293	0.912947	0.912964	0.912982	0.912999	0.913016	0.913033	0.91305	0.913067	0.913084	0.913101	0.913118	0.913135	0.913152	0.913169	0.913186	0.913203	0.91322	0.913237	0.913254	0.913271	0.913288	0.913305	0.913322	0.913339	0.913356	0.913373	0.91339	0.913407	0.913424	0.913441	0.913458	0.913475
1.01312		0.912767	0.912784	0.912802	0.912819	0.912836	0.912853	0.91287	0.912888	0.912905	0.912922	0.912939	0.912956	0.912973	0.91299	0.913008	0.913025	0.913042	0.913059	0.913076	0.913093	0.91311	0.913127	0.913144	0.913161	0.913178	0.913195	0.913212	0.913229	0.913246	0.913264	0.913281	0.913298	0.913315	0.913332	0.913349	0.913366	0.913382	0.913399	0.913416	0.913433	0.91345	0.913467	0.913484	0.913501	0.913518	0.913535	0.913552	0.913569
1.01342		0.912862	0.912879	0.912896	0.912914	0.912931	0.912948	0.912965	0.912982	0.912999	0.913016	0.913034	0.913051	0.913068	0.913085	0.913102	0.913119	0.913136	0.913153	0.91317	0.913187	0.913204	0.913222	0.913239	0.913256	0.913273	0.91329	0.913307	0.913324	0.913341	0.913358	0.913375	0.913392	0.913409	0.913426	0.913443	0.91346	0.913477	0.913494	0.91351	0.913527	0.913544	0.913561	0.913578	0.913595	0.913612	0.913629	0.913646	0.913663
1.01372		0.912957	0.912974	0.912991	0.913008	0.913025	0.913042	0.91306	0.913077	0.913094	0.913111	0.913128	0.913145	0.913162	0.913179	0.913196	0.913214	0.913231	0.913248	0.913265	0.913282	0.913299	0.913316	0.913333	0.91335	0.913367	0.913384	0.913401	0.913418	0.913435	0.913452	0.913469	0.913486	0.913503	0.91352	0.913537	0.913554	0.913571	0.913588	0.913605	0.913621	0.913638	0.913655	0.913672	0.913689	0.913706	0.913723	0.91374	0.913757
1.01402		0.913051	0.913069	0.913086	0.913103	0.91312	0.913137	0.913154	0.913171	0.913188	0.913206	0.913223	0.91324	0.913257	0.913274	0.913291	0.913308	0.913325	0.913342	0.913359	0.913376	0.913393	0.91341	0.913427	0.913444	0.913461	0.913478	0.913495	0.913512	0.913529	0.913546	0.913563	0.91358	0.913597	0.913614	0.913631	0.913648	0.913665	0.913682	0.913699	0.913715	0.913732	0.913749	0.913766	0.913783	0.9138	0.913817	0.913834	0.91385
1.01432		0.913146	0.913163	0.91318	0.913198	0.913215	0.913232	0.913249	0.913266	0.913283	0.9133	0.913317	0.913334	0.913351	0.913368	0.913385	0.913403	0.91342	0.913437	0.913454	0.913471	0.913488	0.913505	0.913522	0.913539	0.913556	0.913573	0.91359	0.913606	0.913623	0.91364	0.913657	0.913674	0.913691	0.913708	0.913725	0.913742	0.913759	0.913776	0.913793	0.913809	0.913826	0.913843	0.91386	0.913877	0.913894	0.913911	0.913927	0.913944
1.01462		0.913241	0.913258	0.913275	0.913292	0.913309	0.913326	0.913344	0.913361	0.913378	0.913395	0.913412	0.913429	0.913446	0.913463	0.91348	0.913497	0.913514	0.913531	0.913548	0.913565	0.913582	0.913599	0.913616	0.913633	0.91365	0.913667	0.913684	0.913701	0.913718	0.913735	0.913752	0.913768	0.913785	0.913802	0.913819	0.913836	0.913853	0.91387	0.913887	0.913904	0.91392	0.913937	0.913954	0.913971	0.913988	0.914005	0.914021	0.914038
1.01492		0.913336	0.913353	0.91337	0.913387	0.913404	0.913421	0.913438	0.913455	0.913472	0.913489	0.913506	0.913523	0.91354	0.913557	0.913574	0.913591	0.913608	0.913625	0.913642	0.913659	0.913676	0.913693	0.91371	0.913727	0.913744	0.913761	0.913778	0.913795	0.913812	0.913829	0.913846	0.913863	0.91388	0.913896	0.913913	0.91393	0.913947	0.913964	0.913981	0.913998	0.914014	0.914031	0.914048	0.914065	0.914082	0.914098	0.914115	0.914132
1.01523		0.91343	0.913448	0.913465	0.913482	0.913499	0.913516	0.913533	0.91355	0.913567	0.913584	0.913601	0.913618	0.913635	0.913652	0.913669	0.913686	0.913703	0.91372	0.913737	0.913754	0.913771	0.913788	0.913805	0.913822	0.913839	0.913855	0.913872	0.913889	0.913906	0.913923	0.91394	0.913957	0.913974	0.913991	0.914007	0.914024	0.914041	0.914058	0.914075	0.914092	0.914108	0.914125	0.914142	0.914159	0.914176	0.914192	0.914209	0.914226
1.01553		0.913525	0.913542	0.913559	0.913576	0.913593	0.91361	0.913628	0.913645	0.913662	0.913679	0.913696	0.913713	0.91373	0.913746	0.913763	0.91378	0.913797	0.913814	0.913831	0.913848	0.913865	0.913882	0.913899	0.913916	0.913933	0.91395	0.913967	0.913984	0.914	0.914017	0.914034	0.914051	0.914068	0.914085	0.914102	0.914118	0.914135	0.914152	0.914169	0.914186	0.914202	0.914219	0.914236	0.914253	0.91427	0.914286	0.914303	0.91432
1.01583		0.91362	0.913637	0.913654	0.913671	0.913688	0.913705	0.913722	0.913739	0.913756	0.913773	0.91379	0.913807	0.913824	0.913841	0.913858	0.913875	0.913892	0.913909	0.913926	0.913943	0.91396	0.913976	0.913993	0.91401	0.914027	0.914044	0.914061	0.914078	0.914095	0.914111	0.914128	0.914145	0.914162	0.914179	0.914196	0.914212	0.914229	0.914246	0.914263	0.91428	0.914296	0.914313	0.91433	0.914347	0.914363	0.91438	0.914397	0.914414
1.01613		0.913715	0.913732	0.913749	0.913766	0.913783	0.9138	0.913817	0.913834	0.913851	0.913868	0.913885	0.913902	0.913919	0.913936	0.913952	0.913969	0.913986	0.914003	0.91402	0.914037	0.914054	0.914071	0.914088	0.914105	0.914121	0.914138	0.914155	0.914172	0.914189	0.914206	0.914223	0.914239	0.914256	0.914273	0.91429	0.914307	0.914323	0.91434	0.914357	0.914374	0.91439	0.914407	0.914424	0.914441	0.914457	0.914474	0.914491	0.914508
1.01643		0.91381	0.913827	0.913844	0.913861	0.913877	0.913894	0.913911	0.913928	0.913945	0.913962	0.913979	0.913996	0.914013	0.91403	0.914047	0.914064	0.914081	0.914098	0.914115	0.914131	0.914148	0.914165	0.914182	0.914199	0.914216	0.914233	0.914249	0.914266	0.914283	0.9143	0.914317	0.914334	0.91435	0.914367	0.914384	0.914401	0.914417	0.914434	0.914451	0.914468	0.914484	0.914501	0.914518	0.914535	0.914551	0.914568	0.914585	0.914601
1.01673		0.913904	0.913921	0.913938	0.913955	0.913972	0.913989	0.914006	0.914023	0.91404	0.914057	0.914074	0.914091	0.914108	0.914125	0.914141	0.914158	0.914175	0.914192	0.914209	0.914226	0.914243	0.91426	0.914276	0.914293	0.91431	0.914327	0.914344	0.914361	0.914377	0.914394	0.914411	0.914428	0.914444	0.914461	0.914478	0.914495	0.914512	0.914528	0.914545	0.914562	0.914578	0.914595	0.914612	0.914629	0.914645	0.914662	0.914679	0.914695
1.01704		0.913999	0.914016	0.914033	0.91405	0.914067	0.914084	0.914101	0.914118	0.914135	0.914151	0.914168	0.914185	0.914202	0.914219	0.914236	0.914253	0.91427	0.914287	0.914303	0.91432	0.914337	0.914354	0.914371	0.914388	0.914404	0.914421	0.914438	0.914455	0.914472	0.914488	0.914505	0.914522	0.914539	0.914555	0.914572	0.914589	0.914606	0.914622	0.914639	0.914656	0.914672	0.914689	0.914706	0.914723	0.914739	0.914756	0.914773	0.914789
1.01734		0.914094	0.914111	0.914128	0.914145	0.914162	0.914178	0.914195	0.914212	0.914229	0.914246	0.914263	0.91428	0.914297	0.914314	0.91433	0.914347	0.914364	0.914381	0.914398	0.914415	0.914431	0.914448	0.914465	0.914482	0.914499	0.914515	0.914532	0.914549	0.914566	0.914583	0.914599	0.914616	0.914633	0.91465	0.914666	0.914683	0.9147	0.914716	0.914733	0.91475	0.914767	0.914783	0.9148	0.914817	0.914833	0.91485	0.914867	0.914883
1.01764		0.914189	0.914205	0.914222	0.914239	0.914256	0.914273	0.91429	0.914307	0.914324	0.914341	0.914358	0.914374	0.914391	0.914408	0.914425	0.914442	0.914459	0.914475	0.914492	0.914509	0.914526	0.914543	0.914559	0.914576	0.914593	0.91461	0.914627	0.914643	0.91466	0.914677	0.914694	0.91471	0.914727	0.914744	0.91476	0.914777	0.914794	0.91481	0.914827	0.914844	0.914861	0.914877	0.914894	0.91491	0.914927	0.914944	0.91496	0.914977
1.01794		0.914283	0.9143	0.914317	0.914334	0.914351	0.914368	0.914385	0.914402	0.914418	0.914435	0.914452	0.914469	0.914486	0.914503	0.914519	0.914536	0.914553	0.91457	0.914587	0.914603	0.91462	0.914637	0.914654	0.914671	0.914687	0.914704	0.914721	0.914738	0.914754	0.914771	0.914788	0.914804	0.914821	0.914838	0.914855	0.914871	0.914888	0.914905	0.914921	0.914938	0.914955	0.914971	0.914988	0.915004	0.915021	0.915038	0.915054	0.915071
1.01824		0.914378	0.914395	0.914412	0.914429	0.914446	0.914462	0.914479	0.914496	0.914513	0.91453	0.914547	0.914563	0.91458	0.914597	0.914614	0.914631	0.914648	0.914664	0.914681	0.914698	0.914715	0.914731	0.914748	0.914765	0.914782	0.914798	0.914815	0.914832	0.914849	0.914865	0.914882	0.914899	0.914915	0.914932	0.914949	0.914965	0.914982	0.914999	0.915015	0.915032	0.915049	0.915065	0.915082	0.915098	0.915115	0.915132	0.915148	0.915165
1.01854		0.914473	0.91449	0.914507	0.914523	0.91454	0.914557	0.914574	0.914591	0.914608	0.914624	0.914641	0.914658	0.914675	0.914692	0.914708	0.914725	0.914742	0.914759	0.914776	0.914792	0.914809	0.914826	0.914842	0.914859	0.914876	0.914893	0.914909	0.914926	0.914943	0.914959	0.914976	0.914993	0.915009	0.915026	0.915043	0.915059	0.915076	0.915093	0.915109	0.915126	0.915143	0.915159	0.915176	0.915192	0.915209	0.915226	0.915242	0.915259
1.01884		0.914568	0.914584	0.914601	0.914618	0.914635	0.914652	0.914669	0.914685	0.914702	0.914719	0.914736	0.914753	0.914769	0.914786	0.914803	0.91482	0.914836	0.914853	0.91487	0.914887	0.914903	0.91492	0.914937	0.914954	0.91497	0.914987	0.915004	0.91502	0.915037	0.915054	0.91507	0.915087	0.915104	0.91512	0.915137	0.915154	0.91517	0.915187	0.915203	0.91522	0.915237	0.915253	0.91527	0.915286	0.915303	0.915319	0.915336	0.915353
1.01915		0.914662	0.914679	0.914696	0.914713	0.91473	0.914746	0.914763	0.91478	0.914797	0.914814	0.91483	0.914847	0.914864	0.914881	0.914897	0.914914	0.914931	0.914948	0.914964	0.914981	0.914998	0.915014	0.915031	0.915048	0.915065	0.915081	0.915098	0.915115	0.915131	0.915148	0.915165	0.915181	0.915198	0.915214	0.915231	0.915248	0.915264	0.915281	0.915297	0.915314	0.915331	0.915347	0.915364	0.91538	0.915397	0.915413	0.91543	0.915446
1.01945		0.914757	0.914774	0.914791	0.914808	0.914824	0.914841	0.914858	0.914875	0.914891	0.914908	0.914925	0.914942	0.914958	0.914975	0.914992	0.915009	0.915025	0.915042	0.915059	0.915075	0.915092	0.915109	0.915126	0.915142	0.915159	0.915176	0.915192	0.915209	0.915225	0.915242	0.915259	0.915275	0.915292	0.915309	0.915325	0.915342	0.915358	0.915375	0.915391	0.915408	0.915425	0.915441	0.915458	0.915474	0.915491	0.915507	0.915524	0.91554
1.01975		0.914852	0.914869	0.914885	0.914902	0.914919	0.914936	0.914953	0.914969	0.914986	0.915003	0.91502	0.915036	0.915053	0.91507	0.915086	0.915103	0.91512	0.915137	0.915153	0.91517	0.915187	0.915203	0.91522	0.915237	0.915253	0.91527	0.915286	0.915303	0.91532	0.915336	0.915353	0.91537	0.915386	0.915403	0.915419	0.915436	0.915452	0.915469	0.915486	0.915502	0.915519	0.915535	0.915552	0.915568	0.915585	0.915601	0.915618	0.915634
1.02005		0.914947	0.914963	0.91498	0.914997	0.915014	0.91503	0.915047	0.915064	0.915081	0.915097	0.915114	0.915131	0.915148	0.915164	0.915181	0.915198	0.915214	0.915231	0.915248	0.915264	0.915281	0.915298	0.915314	0.915331	0.915347	0.915364	0.915381	0.915397	0.915414	0.915431	0.915447	0.915464	0.91548	0.915497	0.915513	0.91553	0.915546	0.915563	0.91558	0.915596	0.915613	0.915629	0.915646	0.915662	0.915679	0.915695	0.915712	0.915728
1.02035		0.915041	0.915058	0.915075	0.915092	0.915108	0.915125	0.915142	0.915159	0.915175	0.915192	0.915209	0.915225	0.915242	0.915259	0.915275	0.915292	0.915309	0.915325	0.915342	0.915359	0.915375	0.915392	0.915409	0.915425	0.915442	0.915458	0.915475	0.915492	0.915508	0.915525	0.915541	0.915558	0.915574	0.915591	0.915608	0.915624	0.915641	0.915657	0.915674	0.91569	0.915707	0.915723	0.91574	0.915756	0.915773	0.915789	0.915806	0.915822
1.02065		0.915136	0.915153	0.91517	0.915186	0.915203	0.91522	0.915236	0.915253	0.91527	0.915287	0.915303	0.91532	0.915337	0.915353	0.91537	0.915387	0.915403	0.91542	0.915436	0.915453	0.91547	0.915486	0.915503	0.915519	0.915536	0.915553	0.915569	0.915586	0.915602	0.915619	0.915635	0.915652	0.915669	0.915685	0.915702	0.915718	0.915735	0.915751	0.915768	0.915784	0.915801	0.915817	0.915834	0.91585	0.915867	0.915883	0.915899	0.915916
1.02095		0.915231	0.915248	0.915264	0.915281	0.915298	0.915314	0.915331	0.915348	0.915364	0.915381	0.915398	0.915414	0.915431	0.915448	0.915464	0.915481	0.915498	0.915514	0.915531	0.915547	0.915564	0.915581	0.915597	0.915614	0.91563	0.915647	0.915664	0.91568	0.915697	0.915713	0.91573	0.915746	0.915763	0.915779	0.915796	0.915812	0.915829	0.915845	0.915862	0.915878	0.915895	0.915911	0.915928	0.915944	0.91596	0.915977	0.915993	0.91601
1.02126		0.915326	0.915342	0.915359	0.915376	0.915392	0.915409	0.915426	0.915442	0.915459	0.915476	0.915492	0.915509	0.915526	0.915542	0.915559	0.915575	0.915592	0.915609	0.915625	0.915642	0.915658	0.915675	0.915692	0.915708	0.915725	0.915741	0.915758	0.915774	0.915791	0.915807	0.915824	0.91584	0.915857	0.915873	0.91589	0.915906	0.915923	0.915939	0.915956	0.915972	0.915989	0.916005	0.916022	0.916038	0.916054	0.916071	0.916087	0.916104
1.02156		0.91542	0.915437	0.915454	0.91547	0.915487	0.915504	0.91552	0.915537	0.915554	0.91557	0.915587	0.915604	0.91562	0.915637	0.915653	0.91567	0.915687	0.915703	0.91572	0.915736	0.915753	0.915769	0.915786	0.915802	0.915819	0.915836	0.915852	0.915869	0.915885	0.915902	0.915918	0.915935	0.915951	0.915968	0.915984	0.916	0.916017	0.916033	0.91605	0.916066	0.916083	0.916099	0.916116	0.916132	0.916148	0.916165	0.916181	0.916198
1.02186		0.915515	0.915532	0.915548	0.915565	0.915582	0.915598	0.915615	0.915632	0.915648	0.915665	0.915682	0.915698	0.915715	0.915731	0.915748	0.915764	0.915781	0.915798	0.915814	0.915831	0.915847	0.915864	0.91588	0.915897	0.915913	0.91593	0.915946	0.915963	0.915979	0.915996	0.916012	0.916029	0.916045	0.916062	0.916078	0.916095	0.916111	0.916127	0.916144	0.91616	0.916177	0.916193	0.91621	0.916226	0.916242	0.916259	0.916275	0.916291
1.02216		0.91561	0.915627	0.915643	0.91566	0.915676	0.915693	0.91571	0.915726	0.915743	0.915759	0.915776	0.915793	0.915809	0.915826	0.915842	0.915859	0.915875	0.915892	0.915909	0.915925	0.915942	0.915958	0.915975	0.915991	0.916008	0.916024	0.916041	0.916057	0.916074	0.91609	0.916106	0.916123	0.916139	0.916156	0.916172	0.916189	0.916205	0.916222	0.916238	0.916254	0.916271	0.916287	0.916303	0.91632	0.916336	0.916353	0.916369	0.916385
1.02246		0.915705	0.915721	0.915738	0.915755	0.915771	0.915788	0.915804	0.915821	0.915837	0.915854	0.915871	0.915887	0.915904	0.91592	0.915937	0.915953	0.91597	0.915986	0.916003	0.916019	0.916036	0.916052	0.916069	0.916085	0.916102	0.916118	0.916135	0.916151	0.916168	0.916184	0.916201	0.916217	0.916234	0.91625	0.916266	0.916283	0.916299	0.916316	0.916332	0.916348	0.916365	0.916381	0.916397	0.916414	0.91643	0.916447	0.916463	0.916479
1.02276		0.915799	0.915816	0.915833	0.915849	0.915866	0.915882	0.915899	0.915916	0.915932	0.915949	0.915965	0.915982	0.915998	0.916015	0.916031	0.916048	0.916064	0.916081	0.916097	0.916114	0.91613	0.916147	0.916163	0.91618	0.916196	0.916213	0.916229	0.916246	0.916262	0.916278	0.916295	0.916311	0.916328	0.916344	0.916361	0.916377	0.916393	0.91641	0.916426	0.916442	0.916459	0.916475	0.916491	0.916508	0.916524	0.91654	0.916557	0.916573
1.02307		0.915894	0.915911	0.915927	0.915944	0.91596	0.915977	0.915994	0.91601	0.916027	0.916043	0.91606	0.916076	0.916093	0.916109	0.916126	0.916142	0.916159	0.916175	0.916192	0.916208	0.916225	0.916241	0.916258	0.916274	0.916291	0.916307	0.916323	0.91634	0.916356	0.916373	0.916389	0.916405	0.916422	0.916438	0.916455	0.916471	0.916487	0.916504	0.91652	0.916536	0.916553	0.916569	0.916585	0.916602	0.916618	0.916634	0.916651	0.916667
1.02337		0.915989	0.916005	0.916022	0.916039	0.916055	0.916072	0.916088	0.916105	0.916121	0.916138	0.916154	0.916171	0.916187	0.916204	0.91622	0.916237	0.916253	0.91627	0.916286	0.916303	0.916319	0.916336	0.916352	0.916368	0.916385	0.916401	0.916418	0.916434	0.916451	0.916467	0.916483	0.9165	0.916516	0.916532	0.916549	0.916565	0.916581	0.916598	0.916614	0.91663	0.916647	0.916663	0.916679	0.916696	0.916712	0.916728	0.916745	0.916761
1.02367		0.916084	0.9161	0.916117	0.916133	0.91615	0.916166	0.916183	0.916199	0.916216	0.916232	0.916249	0.916265	0.916282	0.916298	0.916315	0.916331	0.916348	0.916364	0.916381	0.916397	0.916414	0.91643	0.916446	0.916463	0.916479	0.916496	0.916512	0.916528	0.916545	0.916561	0.916577	0.916594	0.91661	0.916627	0.916643	0.916659	0.916676	0.916692	0.916708	0.916724	0.916741	0.916757	0.916773	0.91679	0.916806	0.916822	0.916838	0.916855
1.02397		0.916178	0.916195	0.916211	0.916228	0.916245	0.916261	0.916278	0.916294	0.916311	0.916327	0.916343	0.91636	0.916376	0.916393	0.916409	0.916426	0.916442	0.916459	0.916475	0.916491	0.916508	0.916524	0.916541	0.916557	0.916573	0.91659	0.916606	0.916623	0.916639	0.916655	0.916672	0.916688	0.916704	0.916721	0.916737	0.916753	0.91677	0.916786	0.916802	0.916819	0.916835	0.916851	0.916867	0.916884	0.9169	0.916916	0.916932	0.916949
1.02427		0.916273	0.91629	0.916306	0.916323	0.916339	0.916356	0.916372	0.916389	0.916405	0.916422	0.916438	0.916455	0.916471	0.916487	0.916504	0.91652	0.916537	0.916553	0.91657	0.916586	0.916602	0.916619	0.916635	0.916651	0.916668	0.916684	0.916701	0.916717	0.916733	0.91675	0.916766	0.916782	0.916799	0.916815	0.916831	0.916847	0.916864	0.91688	0.916896	0.916913	0.916929	0.916945	0.916961	0.916978	0.916994	0.91701	0.917026	0.917043
1.02457		0.916368	0.916384	0.916401	0.916417	0.916434	0.91645	0.916467	0.916483	0.9165	0.916516	0.916533	0.916549	0.916565	0.916582	0.916598	0.916615	0.916631	0.916648	0.916664	0.91668	0.916697	0.916713	0.916729	0.916746	0.916762	0.916778	0.916795	0.916811	0.916827	0.916844	0.91686	0.916876	0.916893	0.916909	0.916925	0.916942	0.916958	0.916974	0.91699	0.917007	0.917023	0.917039	0.917055	0.917072	0.917088	0.917104	0.91712	0.917136
1.02487		0.916463	0.916479	0.916496	0.916512	0.916529	0.916545	0.916561	0.916578	0.916594	0.916611	0.916627	0.916644	0.91666	0.916676	0.916693	0.916709	0.916726	0.916742	0.916758	0.916775	0.916791	0.916807	0.916824	0.91684	0.916856	0.916873	0.916889	0.916905	0.916922	0.916938	0.916954	0.916971	0.916987	0.917003	0.917019	0.917036	0.917052	0.917068	0.917084	0.917101	0.917117	0.917133	0.917149	0.917166	0.917182	0.917198	0.917214	0.91723
1.02518		0.916557	0.916574	0.91659	0.916607	0.916623	0.91664	0.916656	0.916673	0.916689	0.916705	0.916722	0.916738	0.916755	0.916771	0.916787	0.916804	0.91682	0.916836	0.916853	0.916869	0.916885	0.916902	0.916918	0.916934	0.916951	0.916967	0.916983	0.917	0.917016	0.917032	0.917048	0.917065	0.917081	0.917097	0.917114	0.91713	0.917146	0.917162	0.917178	0.917195	0.917211	0.917227	0.917243	0.917259	0.917276	0.917292	0.917308	0.917324
1.02548		0.916652	0.916669	0.916685	0.916702	0.916718	0.916734	0.916751	0.916767	0.916784	0.9168	0.916816	0.916833	0.916849	0.916865	0.916882	0.916898	0.916915	0.916931	0.916947	0.916964	0.91698	0.916996	0.917012	0.917029	0.917045	0.917061	0.917078	0.917094	0.91711	0.917126	0.917143	0.917159	0.917175	0.917191	0.917208	0.917224	0.91724	0.917256	0.917272	0.917289	0.917305	0.917321	0.917337	0.917353	0.91737	0.917386	0.917402	0.917418
1.02578		0.916747	0.916763	0.91678	0.916796	0.916813	0.916829	0.916845	0.916862	0.916878	0.916895	0.916911	0.916927	0.916944	0.91696	0.916976	0.916993	0.917009	0.917025	0.917042	0.917058	0.917074	0.917091	0.917107	0.917123	0.917139	0.917156	0.917172	0.917188	0.917204	0.917221	0.917237	0.917253	0.917269	0.917286	0.917302	0.917318	0.917334	0.91735	0.917367	0.917383	0.917399	0.917415	0.917431	0.917447	0.917464	0.91748	0.917496	0.917512
1.02608		0.916842	0.916858	0.916875	0.916891	0.916907	0.916924	0.91694	0.916956	0.916973	0.916989	0.917005	0.917022	0.917038	0.917054	0.917071	0.917087	0.917103	0.91712	0.917136	0.917152	0.917169	0.917185	0.917201	0.917217	0.917234	0.91725	0.917266	0.917282	0.917299	0.917315	0.917331	0.917347	0.917363	0.91738	0.917396	0.917412	0.917428	0.917444	0.917461	0.917477	0.917493	0.917509	0.917525	0.917541	0.917557	0.917574	0.91759	0.917606
1.02638		0.916936	0.916953	0.916969	0.916986	0.917002	0.917018	0.917035	0.917051	0.917067	0.917084	0.9171	0.917116	0.917133	0.917149	0.917165	0.917182	0.917198	0.917214	0.91723	0.917247	0.917263	0.917279	0.917295	0.917312	0.917328	0.917344	0.91736	0.917377	0.917393	0.917409	0.917425	0.917441	0.917458	0.917474	0.91749	0.917506	0.917522	0.917538	0.917555	0.917571	0.917587	0.917603	0.917619	0.917635	0.917651	0.917668	0.917684	0.9177
1.02668		0.917031	0.917048	0.917064	0.91708	0.917097	0.917113	0.917129	0.917146	0.917162	0.917178	0.917195	0.917211	0.917227	0.917244	0.91726	0.917276	0.917292	0.917309	0.917325	0.917341	0.917357	0.917374	0.91739	0.917406	0.917422	0.917438	0.917455	0.917471	0.917487	0.917503	0.917519	0.917536	0.917552	0.917568	0.917584	0.9176	0.917616	0.917633	0.917649	0.917665	0.917681	0.917697	0.917713	0.917729	0.917745	0.917761	0.917778	0.917794
1.02698		0.917126	0.917142	0.917159	0.917175	0.917191	0.917208	0.917224	0.91724	0.917257	0.917273	0.917289	0.917305	0.917322	0.917338	0.917354	0.917371	0.917387	0.917403	0.917419	0.917436	0.917452	0.917468	0.917484	0.9175	0.917517	0.917533	0.917549	0.917565	0.917581	0.917598	0.917614	0.91763	0.917646	0.917662	0.917678	0.917694	0.917711	0.917727	0.917743	0.917759	0.917775	0.917791	0.917807	0.917823	0.917839	0.917855	0.917871	0.917887
1.02729		0.917221	0.917237	0.917253	0.91727	0.917286	0.917302	0.917319	0.917335	0.917351	0.917367	0.917384	0.9174	0.917416	0.917433	0.917449	0.917465	0.917481	0.917497	0.917514	0.91753	0.917546	0.917562	0.917579	0.917595	0.917611	0.917627	0.917643	0.917659	0.917676	0.917692	0.917708	0.917724	0.91774	0.917756	0.917772	0.917788	0.917805	0.917821	0.917837	0.917853	0.917869	0.917885	0.917901	0.917917	0.917933	0.917949	0.917965	0.917981
1.02759		0.917316	0.917332	0.917348	0.917364	0.917381	0.917397	0.917413	0.91743	0.917446	0.917462	0.917478	0.917495	0.917511	0.917527	0.917543	0.91756	0.917576	0.917592	0.917608	0.917624	0.917641	0.917657	0.917673	0.917689	0.917705	0.917721	0.917738	0.917754	0.91777	0.917786	0.917802	0.917818	0.917834	0.91785	0.917867	0.917883	0.917899	0.917915	0.917931	0.917947	0.917963	0.917979	0.917995	0.918011	0.918027	0.918043	0.918059	0.918075
1.02789		0.91741	0.917427	0.917443	0.917459	0.917475	0.917492	0.917508	0.917524	0.91754	0.917557	0.917573	0.917589	0.917605	0.917622	0.917638	0.917654	0.91767	0.917686	0.917703	0.917719	0.917735	0.917751	0.917767	0.917783	0.9178	0.917816	0.917832	0.917848	0.917864	0.91788	0.917896	0.917912	0.917928	0.917945	0.917961	0.917977	0.917993	0.918009	0.918025	0.918041	0.918057	0.918073	0.918089	0.918105	0.918121	0.918137	0.918153	0.918169
1.02819		0.917505	0.917521	0.917538	0.917554	0.91757	0.917586	0.917603	0.917619	0.917635	0.917651	0.917667	0.917684	0.9177	0.917716	0.917732	0.917748	0.917765	0.917781	0.917797	0.917813	0.917829	0.917845	0.917862	0.917878	0.917894	0.91791	0.917926	0.917942	0.917958	0.917974	0.91799	0.918007	0.918023	0.918039	0.918055	0.918071	0.918087	0.918103	0.918119	0.918135	0.918151	0.918167	0.918183	0.918199	0.918215	0.918231	0.918247	0.918263
1.02849		0.9176	0.917616	0.917632	0.917649	0.917665	0.917681	0.917697	0.917713	0.91773	0.917746	0.917762	0.917778	0.917794	0.917811	0.917827	0.917843	0.917859	0.917875	0.917891	0.917908	0.917924	0.91794	0.917956	0.917972	0.917988	0.918004	0.91802	0.918036	0.918053	0.918069	0.918085	0.918101	0.918117	0.918133	0.918149	0.918165	0.918181	0.918197	0.918213	0.918229	0.918245	0.918261	0.918277	0.918293	0.918309	0.918325	0.918341	0.918357
1.02879		0.917695	0.917711	0.917727	0.917743	0.917759	0.917776	0.917792	0.917808	0.917824	0.91784	0.917857	0.917873	0.917889	0.917905	0.917921	0.917937	0.917954	0.91797	0.917986	0.918002	0.918018	0.918034	0.91805	0.918066	0.918082	0.918099	0.918115	0.918131	0.918147	0.918163	0.918179	0.918195	0.918211	0.918227	0.918243	0.918259	0.918275	0.918291	0.918307	0.918323	0.918339	0.918355	0.918371	0.918387	0.918403	0.918419	0.918435	0.918451
1.0291		0.917789	0.917806	0.917822	0.917838	0.917854	0.91787	0.917887	0.917903	0.917919	0.917935	0.917951	0.917967	0.917983	0.918	0.918016	0.918032	0.918048	0.918064	0.91808	0.918096	0.918112	0.918129	0.918145	0.918161	0.918177	0.918193	0.918209	0.918225	0.918241	0.918257	0.918273	0.918289	0.918305	0.918321	0.918337	0.918353	0.918369	0.918385	0.918401	0.918417	0.918433	0.918449	0.918465	0.918481	0.918497	0.918513	0.918529	0.918545
1.0294		0.917884	0.9179	0.917916	0.917933	0.917949	0.917965	0.917981	0.917997	0.918013	0.91803	0.918046	0.918062	0.918078	0.918094	0.91811	0.918126	0.918142	0.918159	0.918175	0.918191	0.918207	0.918223	0.918239	0.918255	0.918271	0.918287	0.918303	0.918319	0.918335	0.918351	0.918367	0.918383	0.918399	0.918415	0.918431	0.918447	0.918463	0.918479	0.918495	0.918511	0.918527	0.918543	0.918559	0.918575	0.918591	0.918607	0.918623	0.918639
1.0297		0.917979	0.917995	0.918011	0.918027	0.918043	0.91806	0.918076	0.918092	0.918108	0.918124	0.91814	0.918156	0.918173	0.918189	0.918205	0.918221	0.918237	0.918253	0.918269	0.918285	0.918301	0.918317	0.918333	0.918349	0.918365	0.918381	0.918397	0.918413	0.918429	0.918445	0.918461	0.918477	0.918493	0.918509	0.918525	0.918541	0.918557	0.918573	0.918589	0.918605	0.918621	0.918637	0.918653	0.918669	0.918685	0.918701	0.918717	0.918732
1.03		0.918074	0.91809	0.918106	0.918122	0.918138	0.918154	0.91817	0.918187	0.918203	0.918219	0.918235	0.918251	0.918267	0.918283	0.918299	0.918315	0.918331	0.918347	0.918363	0.91838	0.918396	0.918412	0.918428	0.918444	0.91846	0.918476	0.918492	0.918508	0.918524	0.91854	0.918556	0.918572	0.918588	0.918604	0.91862	0.918635	0.918651	0.918667	0.918683	0.918699	0.918715	0.918731	0.918747	0.918763	0.918779	0.918795	0.91881	0.918826
[truncated: 152 more columns]
